# Supplementary material for: Crystal structure of (4Z)-4-[(di­methyl­amino)­methyl­idene]-3,5-dioxo-2-phenyl­pyrazolidine-1-carbaldehyde
Source: Acta Crystallogr E Crystallogr Commun. 2015 Jun 3;71(Pt 7):o440–1. doi: 10.1107/S2056989015010038 (PMC4518909; doi:10.1107/S2056989015010038)
Supplement: Supplementary file 1 [file e-71-0o440-sup1.cif]

##############################################################################
#                                                                            #
# This CIF contains the data in a paper accepted for publication in          #
# Acta Crystallographica Section E. It conforms to the requirements of       #
# Notes for Authors for Acta Crystallographica Section E, and has been       #
# peer reviewed under the auspices of the IUCr Commission on Journals.       #
#                                                                            #
# Full details of the Crystallographic Information File format               #
# are given in the paper "The Crystallographic Information File (CIF):       #
# a New Standard Archive File for Crystallography" by S. R. Hall, F. H.      #
# Allen and I. D. Brown [Acta Cryst. (1991), A47, 655-685].                  #
#                                                                            #
# The current version of the core CIF dictionary is obtainable from          #
# ftp://ftp.iucr.org/pub/cif_core.dic.                                       #
#                                                                            #
# Software is freely available for graphical display of the structure(s)     #
# in this CIF. For information consult the CIF software page                 #
# http://www.iucr.org/resources/cif/software.                                #
#                                                                            #
# This file may be used for bona fide research purposes within the           #
# scientific community so long as proper attribution is given to the journal # 
# article from which it was obtained.                                        #
#                                                                            #
##############################################################################
data_global
_audit_creation_method     'APEX2 v2014.9-0'
_journal_date_recd_electronic     2015-05-12
_journal_date_accepted     2015-05-23
_journal_name_full     'Acta Crystallographica, Section E'
_journal_year     2015
_journal_volume     71
_journal_issue      7
_journal_page_first     o440
_journal_page_last     o441
_journal_paper_category     HO
_journal_paper_doi     10.1107/S2056989015010038
_journal_coeditor_code     HB7425
_publ_contact_author_name
;
Eman A. Ahmed
;
_publ_contact_author_address
;
Chemistry Department,
Faculty of Science,
Sohag University,
82524 Sohag,
Egypt
;
_publ_contact_author_email     'abdala_15@yahoo.com'
_publ_contact_author_fax     ?
_publ_contact_author_phone     ?
_publ_section_title
;\
Crystal structure of
(4<i>Z</i>)-4-[(dimethylamino)methylidene]-3,5-dioxo-2-phenylpyrazolidine-1-\
carbaldehyde
;
loop_
    _publ_author_name
    _publ_author_address
    'Joel T. Mague'
;
Department of Chemistry,
Tulane University,
New Orleans,
LA 70118,
USA
;
    'Mohamed, Shaaban K.'
;
Chemistry and Environmental Division,
Manchester Metropolitan University,
Manchester M1 5GD,
England
Chemistry Department,
Faculty of Science,
Minia University,
61519 El-Minia,
Egypt
;
    'Akkurt, Mehmet'
;
Department of Physics,
Faculty of Sciences,
Erciyes University,
38039 Kayseri,
Turkey
;
    'Eman A. Ahmed'
;
Chemistry Department,
Faculty of Science,
Sohag University,
82524 Sohag,
Egypt
;
    'Ahmed Khodairy'
;
Chemistry Department,
Faculty of Science,
Sohag University,
82524 Sohag,
Egypt
;
data_I
_database_code_depnum_ccdc_archive 'CCDC 1402532'
_audit_creation_method     SHELXL-2014/6
_chemical_name_systematic
;\
(4<i>Z</i>)-4-[(Dimethylamino)methylidene]-3,5-dioxo-2-phenylpyrazolidine-\
1-carbaldehyde
;
_chemical_name_common     ?
_chemical_formula_moiety     'C13 H13 N3 O3'
_chemical_formula_sum     'C13 H13 N3 O3'
_chemical_formula_iupac     'C13 H13 N3 O3'
_chemical_formula_weight     259.26
_chemical_melting_point     ?
_shelx_space_group_comment
;
The symmetry employed for this shelxl refinement is uniquely defined
by the following loop, which should always be used as a source of
symmetry information in preference to the above space-group names.
They are only intended as comments.
;
_space_group_crystal_system     monoclinic
_space_group_name_H-M_alt     'C 2/c'
_space_group_name_Hall     '-C 2yc'
loop_
    _space_group_symop_operation_xyz
    'x, y, z'
    '-x, y, -z+1/2'
    'x+1/2, y+1/2, z'
    '-x+1/2, y+1/2, -z+1/2'
    '-x, -y, -z'
    'x, -y, z-1/2'
    '-x+1/2, -y+1/2, -z'
    'x+1/2, -y+1/2, z-1/2'
_cell_length_a     26.4235(9)
_cell_length_b     6.1033(2)
_cell_length_c     16.8611(6)
_cell_angle_alpha     90
_cell_angle_beta     113.2720(10)
_cell_angle_gamma     90
_cell_volume     2497.96(15)
_cell_formula_units_Z     8
_cell_measurement_reflns_used     9978
_cell_measurement_theta_min     3.64
_cell_measurement_theta_max     72.33
_cell_measurement_temperature     150(2)
_exptl_crystal_description     rod
_exptl_crystal_colour     colourless
_exptl_crystal_size_max     0.243
_exptl_crystal_size_mid     0.148
_exptl_crystal_size_min     0.049
_exptl_crystal_density_diffrn     1.379
_exptl_crystal_density_meas     ?
_exptl_crystal_density_method     'not measured'
_exptl_crystal_F_000     1088
_exptl_absorpt_coefficient_mu     0.835
_exptl_absorpt_correction_type     multi-scan
_exptl_absorpt_process_details
;
(<i>TWINABS</i>; Sheldrick, 2009)
;
_shelx_estimated_absorpt_T_min     0.823
_shelx_estimated_absorpt_T_max     0.960
_exptl_absorpt_correction_T_min     0.82
_exptl_absorpt_correction_T_max     0.96
_exptl_special_details
;
Analysis of 3764 reflections having I/\s(I) > 12 and chosen from
the full data set with <i>CELL_NOW</i> (Sheldrick, 2008) showed
the crystal to belong to the monoclinic system and to be twinned
by a 180\% rotation about the <i>c*</i> axis. The raw data were
processed using the multi-component version of <i>SAINT</i> under
control of the two-component orientation file generated by
<i>CELL_NOW</i>.
;
_diffrn_ambient_temperature     150(2)
_diffrn_radiation_type     CuK\a
_diffrn_radiation_wavelength     1.54178
_diffrn_radiation_monochromator     mirror
_diffrn_measurement_device_type     'Bruker D8 VENTURE PHOTON 100 CMOS'
_diffrn_measurement_method     '\w scans'
_diffrn_detector_area_resol_mean     10.4167
_diffrn_reflns_number     26486
_diffrn_reflns_av_R_equivalents     0.021
_diffrn_reflns_theta_min     3.642
_diffrn_reflns_theta_max     72.318
_diffrn_reflns_theta_full     72.250
_diffrn_measured_fraction_theta_max     1.000
_diffrn_measured_fraction_theta_full     1.000
_diffrn_reflns_limit_h_min     -32
_diffrn_reflns_limit_h_max     30
_diffrn_reflns_limit_k_min     -7
_diffrn_reflns_limit_k_max     7
_diffrn_reflns_limit_l_min     -20
_diffrn_reflns_limit_l_max     20
_refine_special_details
;
Refinement of <i>F</i>^2^ against ALL reflections. The weighted <i>R</i>-factor
<i>wR</i> and
goodness of fit <i>S</i> are based on <i>F</i>^2^, conventional
<i>R</i>-factors <i>R</i> are based
on <i>F</i>, with <i>F</i> set to zero for negative <i>F</i>^2^. The threshold
expression of
<i>F</i>^2^ > \s(<i>F</i>^2^) is used only for calculating <i>R</i>-factors(gt)
<i>etc</i>. and is
not relevant to the choice of reflections for refinement. <i>R</i>-factors
based
on <i>F</i>^2^ are statistically about twice as large as those based on
<i>F</i>, and <i>R</i>-
factors based on ALL data will be even larger. H-atoms were placed in
calculated positions (C---H = 0.95 - 0.98 \%A) and included as riding
contributions with isotropic displacement parameters 1.2 - 1.5 times those
of the attached carbon atoms. The model was refined as a 2-component twin.
;
_reflns_number_total     4565
_reflns_number_gt     3979
_reflns_threshold_expression     I>2\s(I)
_refine_ls_structure_factor_coef     Fsqd
_refine_ls_matrix_type     full
_refine_ls_R_factor_all     0.0432
_refine_ls_R_factor_gt     0.0374
_refine_ls_wR_factor_gt     0.0987
_refine_ls_wR_factor_ref     0.1043
_refine_ls_goodness_of_fit_ref     1.043
_refine_ls_restrained_S_all     1.043
_refine_ls_number_reflns     4565
_refine_ls_number_parameters     175
_refine_ls_number_restraints     0
_refine_ls_hydrogen_treatment     constr
_refine_ls_weighting_scheme     calc
_refine_ls_weighting_details
              'w=1/[\s^2^(Fo^2^)+(0.0577P)^2^+0.7347P] where P=(Fo^2^+2Fc^2^)/3'
_atom_sites_solution_hydrogens     geom
_atom_sites_solution_primary     direct
_atom_sites_solution_secondary     difmap
_refine_ls_shift/su_max     0.000
_refine_ls_shift/su_mean     0.000
_refine_diff_density_max     0.259
_refine_diff_density_min     -0.204
_refine_ls_extinction_method     none
_refine_ls_extinction_coef     .
loop_
    _atom_type_symbol
    _atom_type_description
    _atom_type_scat_dispersion_real
    _atom_type_scat_dispersion_imag
    _atom_type_scat_source
    'C' 'C' 0.0181 0.0091
                         'International Tables Vol C Tables 4.2.6.8 and 6.1.1.4'
    'H' 'H' 0.0000 0.0000
                         'International Tables Vol C Tables 4.2.6.8 and 6.1.1.4'
    'N' 'N' 0.0311 0.0180
                         'International Tables Vol C Tables 4.2.6.8 and 6.1.1.4'
    'O' 'O' 0.0492 0.0322
                         'International Tables Vol C Tables 4.2.6.8 and 6.1.1.4'
_computing_data_collection
;
<i>APEX2</i> (Bruker, 2014)
;
_computing_cell_refinement
;
<i>SAINT</i> (Bruker, 2014)
;
_computing_data_reduction
;
<i>SAINT</i>  (Bruker, 2014)
;
_computing_structure_solution
;
<i>SHELXT</i> (Sheldrick, 2015<i>a</i>)
;
_computing_structure_refinement
;
<i>SHELXL2014</i> (Sheldrick, 2015<i>b</i>)
;
_computing_molecular_graphics
;
<i>DIAMOND</i> (Brandenburg & Putz, 2012)
;
_computing_publication_material
;
<i>SHELXTL</i> (Sheldrick, 2008)
;
loop_
    _atom_site_type_symbol
    _atom_site_label
    _atom_site_fract_x
    _atom_site_fract_y
    _atom_site_fract_z
    _atom_site_U_iso_or_equiv
    _atom_site_adp_type
    _atom_site_calc_flag
    _atom_site_occupancy
    _atom_site_disorder_assembly
    _atom_site_disorder_group
    O O1 0.43175(4) 0.79022(16) 0.28697(7) 0.0296(2) Uani d 1 . .
    O O2 0.52891(4) 0.15926(16) 0.42906(7) 0.0324(3) Uani d 1 . .
    O O3 0.37052(4) 0.10698(18) 0.39957(6) 0.0316(3) Uani d 1 . .
    N N1 0.40831(4) 0.46179(18) 0.33205(7) 0.0236(3) Uani d 1 . .
    N N2 0.43832(4) 0.26978(18) 0.36829(7) 0.0239(3) Uani d 1 . .
    N N3 0.59876(5) 0.64368(19) 0.42207(8) 0.0265(3) Uani d 1 . .
    C C1 0.44610(5) 0.6170(2) 0.32599(8) 0.0233(3) Uani d 1 . .
    C C2 0.50109(5) 0.5284(2) 0.37179(8) 0.0235(3) Uani d 1 . .
    C C3 0.49589(5) 0.3060(2) 0.39467(8) 0.0242(3) Uani d 1 . .
    C C4 0.54556(5) 0.6654(2) 0.38045(9) 0.0249(3) Uani d 1 . .
    H H4 0.5349 0.8001 0.3502 0.030 Uiso calc 1 . .
    C C5 0.63539(6) 0.8195(3) 0.41755(10) 0.0344(3) Uani d 1 . .
    H H5A 0.6133 0.9445 0.3861 0.052 Uiso calc 1 . .
    H H5B 0.6580 0.7661 0.3874 0.052 Uiso calc 1 . .
    H H5C 0.6594 0.8652 0.4761 0.052 Uiso calc 1 . .
    C C6 0.62712(6) 0.4598(3) 0.47712(10) 0.0344(3) Uani d 1 . .
    H H6A 0.6002 0.3471 0.4750 0.052 Uiso calc 1 . .
    H H6B 0.6462 0.5109 0.5367 0.052 Uiso calc 1 . .
    H H6C 0.6540 0.3978 0.4566 0.052 Uiso calc 1 . .
    C C7 0.41757(5) 0.1104(2) 0.40511(8) 0.0255(3) Uani d 1 . .
    H H7 0.4416 -0.0034 0.4367 0.031 Uiso calc 1 . .
    C C8 0.35475(5) 0.4373(2) 0.26388(8) 0.0235(3) Uani d 1 . .
    C C9 0.34078(5) 0.2502(2) 0.21315(9) 0.0275(3) Uani d 1 . .
    H H9 0.3667 0.1349 0.2227 0.033 Uiso calc 1 . .
    C C10 0.28831(6) 0.2336(3) 0.14813(9) 0.0311(3) Uani d 1 . .
    H H10 0.2783 0.1062 0.1129 0.037 Uiso calc 1 . .
    C C11 0.25040(6) 0.4019(3) 0.13433(9) 0.0311(3) Uani d 1 . .
    H H11 0.2146 0.3899 0.0897 0.037 Uiso calc 1 . .
    C C12 0.26490(6) 0.5880(2) 0.18593(10) 0.0308(3) Uani d 1 . .
    H H12 0.2390 0.7031 0.1765 0.037 Uiso calc 1 . .
    C C13 0.31717(5) 0.6066(2) 0.25127(9) 0.0271(3) Uani d 1 . .
    H H13 0.3271 0.7333 0.2868 0.033 Uiso calc 1 . .
loop_
    _atom_site_aniso_label
    _atom_site_aniso_U_11
    _atom_site_aniso_U_22
    _atom_site_aniso_U_33
    _atom_site_aniso_U_12
    _atom_site_aniso_U_13
    _atom_site_aniso_U_23
    O1 0.0274(5) 0.0239(5) 0.0339(5) 0.0033(4) 0.0083(4) 0.0053(4)
    O2 0.0221(5) 0.0284(5) 0.0409(6) 0.0034(4) 0.0063(4) 0.0100(4)
    O3 0.0259(5) 0.0404(6) 0.0290(5) -0.0054(4) 0.0115(4) 0.0019(4)
    N1 0.0201(5) 0.0227(6) 0.0262(6) 0.0027(4) 0.0072(4) 0.0031(4)
    N2 0.0190(5) 0.0234(6) 0.0267(6) 0.0013(4) 0.0062(4) 0.0053(4)
    N3 0.0232(5) 0.0306(6) 0.0260(6) -0.0047(4) 0.0099(4) -0.0026(5)
    C1 0.0241(6) 0.0232(6) 0.0227(6) 0.0005(5) 0.0093(5) -0.0009(5)
    C2 0.0211(6) 0.0252(7) 0.0233(6) 0.0009(5) 0.0077(5) 0.0017(5)
    C3 0.0206(6) 0.0268(6) 0.0231(6) -0.0003(5) 0.0063(5) 0.0013(5)
    C4 0.0266(6) 0.0250(6) 0.0233(6) -0.0015(5) 0.0102(5) -0.0005(5)
    C5 0.0296(7) 0.0432(8) 0.0314(7) -0.0132(6) 0.0132(6) -0.0043(7)
    C6 0.0237(6) 0.0348(8) 0.0386(8) 0.0007(6) 0.0059(6) -0.0005(6)
    C7 0.0254(6) 0.0271(7) 0.0216(6) -0.0029(5) 0.0066(5) 0.0022(5)
    C8 0.0195(6) 0.0289(7) 0.0227(6) 0.0010(5) 0.0090(5) 0.0033(5)
    C9 0.0247(6) 0.0310(7) 0.0258(7) 0.0054(5) 0.0089(5) 0.0001(5)
    C10 0.0289(7) 0.0344(8) 0.0273(7) -0.0001(6) 0.0082(6) -0.0029(6)
    C11 0.0212(6) 0.0397(8) 0.0281(7) 0.0010(6) 0.0053(5) 0.0056(6)
    C12 0.0222(6) 0.0319(7) 0.0383(8) 0.0060(5) 0.0121(6) 0.0072(6)
    C13 0.0240(6) 0.0263(7) 0.0326(7) 0.0018(5) 0.0128(6) 0.0007(5)
_geom_special_details
;
All e.s.d.'s (except the e.s.d. in the dihedral angle between two l.s. planes)
are estimated using the full covariance matrix. The cell e.s.d.'s are taken
into account individually in the estimation of e.s.d.'s in distances, angles
and torsion angles; correlations between e.s.d.'s in cell parameters are only
used when they are defined by crystal symmetry. An approximate (isotropic)
treatment of cell e.s.d.'s is used for estimating e.s.d.'s involving l.s.
planes.
;
loop_
    _geom_bond_atom_site_label_1
    _geom_bond_atom_site_label_2
    _geom_bond_site_symmetry_2
    _geom_bond_distance
    _geom_bond_publ_flag
    O1 C1 . 1.2234(17) ?
    O2 C3 . 1.2247(17) ?
    O3 C7 . 1.2096(17) ?
    N1 C1 . 1.4094(17) ?
    N1 N2 . 1.4116(15) ?
    N1 C8 . 1.4356(16) ?
    N2 C7 . 1.3789(17) ?
    N2 C3 . 1.4236(16) ?
    N3 C4 . 1.3064(17) ?
    N3 C6 . 1.4607(19) ?
    N3 C5 . 1.4669(18) ?
    C1 C2 . 1.4538(17) ?
    C2 C4 . 1.4019(18) ?
    C2 C3 . 1.4324(19) ?
    C4 H4 . 0.9500 ?
    C5 H5A . 0.9800 ?
    C5 H5B . 0.9800 ?
    C5 H5C . 0.9800 ?
    C6 H6A . 0.9800 ?
    C6 H6B . 0.9800 ?
    C6 H6C . 0.9800 ?
    C7 H7 . 0.9500 ?
    C8 C9 . 1.387(2) ?
    C8 C13 . 1.3898(18) ?
    C9 C10 . 1.3903(19) ?
    C9 H9 . 0.9500 ?
    C10 C11 . 1.389(2) ?
    C10 H10 . 0.9500 ?
    C11 C12 . 1.389(2) ?
    C11 H11 . 0.9500 ?
    C12 C13 . 1.390(2) ?
    C12 H12 . 0.9500 ?
    C13 H13 . 0.9500 ?
loop_
    _geom_angle_atom_site_label_1
    _geom_angle_atom_site_label_2
    _geom_angle_atom_site_label_3
    _geom_angle_site_symmetry_1
    _geom_angle_site_symmetry_3
    _geom_angle
    _geom_angle_publ_flag
    C1 N1 N2 . . 107.25(10) ?
    C1 N1 C8 . . 120.96(11) ?
    N2 N1 C8 . . 117.89(10) ?
    C7 N2 N1 . . 121.70(11) ?
    C7 N2 C3 . . 122.33(11) ?
    N1 N2 C3 . . 110.76(10) ?
    C4 N3 C6 . . 126.32(12) ?
    C4 N3 C5 . . 119.34(12) ?
    C6 N3 C5 . . 114.31(12) ?
    O1 C1 N1 . . 122.81(12) ?
    O1 C1 C2 . . 129.76(12) ?
    N1 C1 C2 . . 107.42(11) ?
    C4 C2 C3 . . 134.64(12) ?
    C4 C2 C1 . . 117.00(12) ?
    C3 C2 C1 . . 108.28(11) ?
    O2 C3 N2 . . 120.52(12) ?
    O2 C3 C2 . . 133.97(12) ?
    N2 C3 C2 . . 105.51(11) ?
    N3 C4 C2 . . 132.47(13) ?
    N3 C4 H4 . . 113.8 ?
    C2 C4 H4 . . 113.8 ?
    N3 C5 H5A . . 109.5 ?
    N3 C5 H5B . . 109.5 ?
    H5A C5 H5B . . 109.5 ?
    N3 C5 H5C . . 109.5 ?
    H5A C5 H5C . . 109.5 ?
    H5B C5 H5C . . 109.5 ?
    N3 C6 H6A . . 109.5 ?
    N3 C6 H6B . . 109.5 ?
    H6A C6 H6B . . 109.5 ?
    N3 C6 H6C . . 109.5 ?
    H6A C6 H6C . . 109.5 ?
    H6B C6 H6C . . 109.5 ?
    O3 C7 N2 . . 123.82(13) ?
    O3 C7 H7 . . 118.1 ?
    N2 C7 H7 . . 118.1 ?
    C9 C8 C13 . . 121.19(12) ?
    C9 C8 N1 . . 121.16(11) ?
    C13 C8 N1 . . 117.64(12) ?
    C8 C9 C10 . . 119.07(13) ?
    C8 C9 H9 . . 120.5 ?
    C10 C9 H9 . . 120.5 ?
    C11 C10 C9 . . 120.43(14) ?
    C11 C10 H10 . . 119.8 ?
    C9 C10 H10 . . 119.8 ?
    C10 C11 C12 . . 119.85(13) ?
    C10 C11 H11 . . 120.1 ?
    C12 C11 H11 . . 120.1 ?
    C11 C12 C13 . . 120.33(13) ?
    C11 C12 H12 . . 119.8 ?
    C13 C12 H12 . . 119.8 ?
    C8 C13 C12 . . 119.12(13) ?
    C8 C13 H13 . . 120.4 ?
    C12 C13 H13 . . 120.4 ?
loop_
    _geom_torsion_atom_site_label_1
    _geom_torsion_atom_site_label_2
    _geom_torsion_atom_site_label_3
    _geom_torsion_atom_site_label_4
    _geom_torsion_site_symmetry_1
    _geom_torsion_site_symmetry_2
    _geom_torsion_site_symmetry_3
    _geom_torsion_site_symmetry_4
    _geom_torsion
    _geom_torsion_publ_flag
    C1 N1 N2 C7 . . . . 161.44(12) ?
    C8 N1 N2 C7 . . . . -57.85(16) ?
    C1 N1 N2 C3 . . . . 6.44(14) ?
    C8 N1 N2 C3 . . . . 147.14(11) ?
    N2 N1 C1 O1 . . . . 170.26(12) ?
    C8 N1 C1 O1 . . . . 31.01(19) ?
    N2 N1 C1 C2 . . . . -8.87(14) ?
    C8 N1 C1 C2 . . . . -148.12(11) ?
    O1 C1 C2 C4 . . . . 6.4(2) ?
    N1 C1 C2 C4 . . . . -174.52(11) ?
    O1 C1 C2 C3 . . . . -170.80(13) ?
    N1 C1 C2 C3 . . . . 8.25(14) ?
    C7 N2 C3 O2 . . . . 24.0(2) ?
    N1 N2 C3 O2 . . . . 178.78(12) ?
    C7 N2 C3 C2 . . . . -156.09(12) ?
    N1 N2 C3 C2 . . . . -1.27(14) ?
    C4 C2 C3 O2 . . . . -0.8(3) ?
    C1 C2 C3 O2 . . . . 175.68(15) ?
    C4 C2 C3 N2 . . . . 179.21(14) ?
    C1 C2 C3 N2 . . . . -4.26(14) ?
    C6 N3 C4 C2 . . . . -2.8(2) ?
    C5 N3 C4 C2 . . . . 179.28(14) ?
    C3 C2 C4 N3 . . . . -9.4(3) ?
    C1 C2 C4 N3 . . . . 174.34(14) ?
    N1 N2 C7 O3 . . . . 10.0(2) ?
    C3 N2 C7 O3 . . . . 162.12(13) ?
    C1 N1 C8 C9 . . . . 111.30(15) ?
    N2 N1 C8 C9 . . . . -23.84(17) ?
    C1 N1 C8 C13 . . . . -69.53(16) ?
    N2 N1 C8 C13 . . . . 155.33(12) ?
    C13 C8 C9 C10 . . . . 0.6(2) ?
    N1 C8 C9 C10 . . . . 179.72(13) ?
    C8 C9 C10 C11 . . . . -0.2(2) ?
    C9 C10 C11 C12 . . . . -0.2(2) ?
    C10 C11 C12 C13 . . . . 0.0(2) ?
    C9 C8 C13 C12 . . . . -0.7(2) ?
    N1 C8 C13 C12 . . . . -179.87(12) ?
    C11 C12 C13 C8 . . . . 0.4(2) ?
loop_
    _geom_hbond_atom_site_label_D
    _geom_hbond_atom_site_label_H
    _geom_hbond_atom_site_label_A
    _geom_hbond_site_symmetry_A
    _geom_hbond_distance_DH
    _geom_hbond_distance_HA
    _geom_hbond_distance_DA
    _geom_hbond_angle_DHA
    C6 H6A O2 . 0.98 2.08 3.016(2) 160
    C5 H5C O3 5_666 0.98 2.52 3.1803(19) 124
    C7 H7 O2 5_656 0.95 2.29 3.0663(16) 139
    C5 H5B Cg1 2_655 0.98 2.98 3.8823(18) 153
_shelx_hkl_file
;
   2   0   0 2165.35 34.4289  -2
   2   0   0 2165.35 34.4289   1
   4   0   0 575.288 8.92813  -2
   4   0   0 575.288 8.92813   1
   6   0   0 439.892 6.86431  -2
   6   0   0 439.892 6.86431   1
   8   0   0 452.514 7.14370  -2
   8   0   0 452.514 7.14370   1
  10   0   0 770.890 12.1271  -2
  10   0   0 770.890 12.1271   1
  12   0   0 74.3646 1.90023  -2
  12   0   0 74.3646 1.90023   1
  14   0   0 431.366 10.9592  -2
  14   0   0 431.366 10.9592   1
  16   0   0 243.619 4.21837  -2
  16   0   0 243.619 4.21837   1
  18   0   0 20.3754 0.89212  -2
  18   0   0 20.3754 0.89212   1
  20   0   0 47.0216 1.55672  -2
  20   0   0 47.0216 1.55672   1
  22   0   0 136.315 2.69900  -2
  22   0   0 136.315 2.69900   1
  24   0   0 41.6539 1.12621  -2
  24   0   0 41.6539 1.12621   1
  26   0   0 68.3348 1.28624  -2
  26   0   0 68.3348 1.28624   1
  28   0   0 8.77277 0.46203  -2
  28   0   0 8.77277 0.46203   1
  30   0   0 48.7033 1.23339  -2
  30   0   0 48.7033 1.23339   1
   1   1   0 1558.90 17.5534  -2
   1   1   0 1558.90 17.5534   1
   3   1   0 29.0844 0.38824  -2
   3   1   0 29.0844 0.38824   1
   5   1   0 60.6369 0.98410  -2
   5   1   0 60.6369 0.98410   1
   7   1   0 10.6221 0.31906  -2
   7   1   0 10.6221 0.31906   1
   9   1   0 86.9626 1.32751  -2
   9   1   0 86.9626 1.32751   1
  11   1   0 347.576 5.08755  -2
  11   1   0 347.576 5.08755   1
  13   1   0 157.818 2.84529  -2
  13   1   0 157.818 2.84529   1
  15   1   0 50.8891 1.68500  -2
  15   1   0 50.8891 1.68500   1
  17   1   0 141.979 1.72515  -2
  17   1   0 141.979 1.72515   1
  19   1   0 196.757 2.42364  -2
  19   1   0 196.757 2.42364   1
  21   1   0 664.762 6.61475  -2
  21   1   0 664.762 6.61475   1
  23   1   0 6.14944 0.42816  -2
  23   1   0 6.14944 0.42816   1
  25   1   0 0.84266 0.27771  -2
  25   1   0 0.84266 0.27771   1
  27   1   0 0.19964 0.22046  -2
  27   1   0 0.19964 0.22046   1
  29   1   0 0.13087 0.27453  -2
  29   1   0 0.13087 0.27453   1
   0   2   0 541.249 11.5679  -2
   0   2   0 541.249 11.5679   1
   2   2   0 290.489 4.29441  -2
   2   2   0 290.489 4.29441   1
   4   2   0 188.848 3.09492  -2
   4   2   0 188.848 3.09492   1
   6   2   0 4.11870 0.22596  -2
   6   2   0 4.11870 0.22596   1
   8   2   0 1594.10 20.4220  -2
   8   2   0 1594.10 20.4220   1
  10   2   0 289.585 4.30229  -2
  10   2   0 289.585 4.30229   1
  12   2   0 44.1571 1.40714  -2
  12   2   0 44.1571 1.40714   1
  14   2   0 95.9541 1.13386  -2
  14   2   0 95.9541 1.13386   1
  16   2   0 11.2363 0.47161  -2
  16   2   0 11.2363 0.47161   1
  18   2   0 118.003 1.87653  -2
  18   2   0 118.003 1.87653   1
  20   2   0 4.92580 0.43697  -2
  20   2   0 4.92580 0.43697   1
  22   2   0 214.369 2.55904  -2
  22   2   0 214.369 2.55904   1
  24   2   0 23.0595 0.63636  -2
  24   2   0 23.0595 0.63636   1
  26   2   0 4.18013 0.32772  -2
  26   2   0 4.18013 0.32772   1
  28   2   0 19.7647 0.43632  -2
  28   2   0 19.7647 0.43632   1
   1   3   0 436.500 9.55258  -2
   1   3   0 436.500 9.55258   1
   3   3   0 102.986 2.14071  -2
   3   3   0 102.986 2.14071   1
   5   3   0 31.7928 0.82962  -2
   5   3   0 31.7928 0.82962   1
   7   3   0 247.484 4.26632  -2
   7   3   0 247.484 4.26632   1
   9   3   0 109.592 2.53629  -2
   9   3   0 109.592 2.53629   1
  11   3   0 66.5150 0.91034  -2
  11   3   0 66.5150 0.91034   1
  13   3   0 67.2550 0.84457  -2
  13   3   0 67.2550 0.84457   1
  15   3   0 92.4273 1.16687  -2
  15   3   0 92.4273 1.16687   1
  17   3   0 196.197 2.25059  -2
  17   3   0 196.197 2.25059   1
  19   3   0 355.874 4.13403  -2
  19   3   0 355.874 4.13403   1
  21   3   0 97.7396 1.31864  -2
  21   3   0 97.7396 1.31864   1
  23   3   0 8.39462 0.39214  -2
  23   3   0 8.39462 0.39214   1
  25   3   0 4.48234 0.31472  -2
  25   3   0 4.48234 0.31472   1
  27   3   0 2.02632 0.25529  -2
  27   3   0 2.02632 0.25529   1
   0   4   0 118.054 2.21064  -2
   0   4   0 118.054 2.21064   1
   2   4   0 6.72634 0.46461  -2
   2   4   0 6.72634 0.46461   1
   4   4   0 -0.0752 0.36989  -2
   4   4   0 -0.0752 0.36989   1
   6   4   0 67.4916 0.95160  -2
   6   4   0 67.4916 0.95160   1
   8   4   0 54.4984 0.78251  -2
   8   4   0 54.4984 0.78251   1
  10   4   0 17.1038 0.54884  -2
  10   4   0 17.1038 0.54884   1
  12   4   0 53.6199 1.45524  -2
  12   4   0 53.6199 1.45524   1
  14   4   0 392.696 4.57445  -2
  14   4   0 392.696 4.57445   1
  16   4   0 0.73591 0.30515  -2
  16   4   0 0.73591 0.30515   1
  18   4   0 146.155 1.74062  -2
  18   4   0 146.155 1.74062   1
  20   4   0 8.70153 0.47322  -2
  20   4   0 8.70153 0.47322   1
  22   4   0 70.5637 0.95975  -2
  22   4   0 70.5637 0.95975   1
  24   4   0 4.16988 0.30370  -2
  24   4   0 4.16988 0.30370   1
   1   5   0 9.52324 0.60348  -2
   1   5   0 9.52324 0.60348   1
   3   5   0 52.9064 0.95377  -2
   3   5   0 52.9064 0.95377   1
   5   5   0 20.4409 0.55739  -2
   5   5   0 20.4409 0.55739   1
   7   5   0 122.401 1.53618  -2
   7   5   0 122.401 1.53618   1
   9   5   0 108.226 1.71989  -2
   9   5   0 108.226 1.71989   1
  11   5   0 63.3868 1.13236  -2
  11   5   0 63.3868 1.13236   1
  13   5   0 7.82454 0.47993  -2
  13   5   0 7.82454 0.47993   1
  15   5   0 32.8047 0.62379  -2
  15   5   0 32.8047 0.62379   1
  17   5   0 -0.0763 0.22796  -2
  17   5   0 -0.0763 0.22796   1
  19   5   0 12.4564 0.43778  -2
  19   5   0 12.4564 0.43778   1
  21   5   0 0.81437 0.22986  -2
  21   5   0 0.81437 0.22986   1
   0   6   0 41.4266 1.13400  -2
   0   6   0 41.4266 1.13400   1
   2   6   0 245.736 3.16882  -2
   2   6   0 245.736 3.16882   1
   4   6   0 11.8722 0.52382  -2
   4   6   0 11.8722 0.52382   1
   6   6   0 21.0436 0.56384  -2
   6   6   0 21.0436 0.56384   1
   8   6   0 13.1503 0.45919  -2
   8   6   0 13.1503 0.45919   1
  10   6   0 50.1841 0.79040  -2
  10   6   0 50.1841 0.79040   1
  12   6   0 20.2633 0.49433  -2
  12   6   0 20.2633 0.49433   1
  14   6   0 17.2127 0.39670  -2
  14   6   0 17.2127 0.39670   1
  16   6   0 15.9278 0.46068  -2
  16   6   0 15.9278 0.46068   1
  18   6   0 -0.0075 0.18273  -2
  18   6   0 -0.0075 0.18273   1
   1   7   0 0.75498 0.18459  -2
   1   7   0 0.75498 0.18459   1
   3   7   0 0.10893 0.18819  -2
   3   7   0 0.10893 0.18819   1
   5   7   0 12.9135 0.40089  -2
   5   7   0 12.9135 0.40089   1
   7   7   0 46.0617 0.97491  -2
   7   7   0 46.0617 0.97491   1
   9   7   0 2.07370 0.21245  -2
   9   7   0 2.07370 0.21245   1
  11   7   0 7.04402 0.30555  -2
  11   7   0 7.04402 0.30555   1
 -30   0   1 0.16376 0.26410   1
 -30   0   1 0.23388 0.24689   2
 -28   0   1 -0.0206 0.25465   2
 -28   0   1 0.13441 0.27234   1
 -26   0   1 0.37923 0.45535   1
 -26   0   1 0.36811 0.37963   2
 -24   0   1 0.27966 0.43829   1
 -24   0   1 -0.0867 0.33651   2
 -22   0   1 0.07211 0.44748   1
 -22   0   1 -0.0257 0.40127   2
 -20   0   1 -0.4554 0.41329   2
 -20   0   1 -0.8079 0.45851   1
 -18   0   1 0.25797 0.39822   1
 -18   0   1 0.43319 0.42170   2
 -16   0   1 0.04705 0.87281   1
 -16   0   1 0.26990 0.74466   2
 -14   0   1 0.21958 0.41966   2
 -14   0   1 0.20145 0.44851   1
 -12   0   1 0.35404 0.33973   2
 -12   0   1 0.35563 0.29823   1
 -10   0   1 0.13084 0.18830   2
 -10   0   1 -0.0909 0.19688   1
  -8   0   1 -0.0301 0.12387   2
  -8   0   1 0.08557 0.13386   1
  -6   0   1 0.21478 0.08995   1
  -6   0   1 0.04877 0.09628   2
  -4   0   1 0.14636 0.05981   1
  -4   0   1 0.00826 0.05872   2
  -2   0   1 0.04667 0.02895   1
  -2   0   1 -0.0023 0.02747   2
   0   0   1 0.00674 0.02078   1
   0   0   1 0.00678 0.01967   2
   2   0   1 0.04172 0.04435   2
   2   0   1 0.09323 0.04764   1
   4   0   1 0.33184 0.09240   1
   4   0   1 -0.0052 0.07226   2
   6   0   1 -0.0450 0.10407   2
   6   0   1 -0.0476 0.10843   1
   8   0   1 0.02062 0.15985   2
   8   0   1 -0.1428 0.16784   1
  10   0   1 0.14680 0.25628   1
  10   0   1 0.00408 0.22258   2
  12   0   1 0.15727 0.34057   2
  12   0   1 -0.1021 0.38399   1
  14   0   1 -0.0021 0.98142   1
  14   0   1 -0.4963 0.76402   2
  16   0   1 -0.1669 0.36380   2
  16   0   1 0.76724 0.48166   1
  18   0   1 0.58418 0.45931   1
  18   0   1 0.72412 0.43455   2
  20   0   1 0.09792 0.40681   2
  20   0   1 -0.4480 0.43033   1
  22   0   1 -0.3111 0.40184   1
  22   0   1 0.02090 0.38892   2
  24   0   1 -0.0397 0.31961   2
  24   0   1 0.35340 0.38847   1
  26   0   1 0.69241 0.29327   1
  26   0   1 -0.3602 0.24536   2
  28   0   1 0.43485 0.27405   1
  28   0   1 0.22012 0.23197   2
 -29   1   1 -0.2290 0.20035   1
 -29   1   1 0.11263 0.17948   2
 -27   1   1 5.34623 0.34816   2
 -27   1   1 32.7559 0.66008   1
 -25   1   1 2.17872 0.26990   1
 -25   1   1 0.19945 0.24530   2
 -23   1   1 17.3199 0.52136   2
 -23   1   1 106.495 1.38055   1
 -21   1   1 2.46999 0.26856   2
 -21   1   1 17.8158 0.55253   1
 -19   1   1 60.1335 0.92976   1
 -19   1   1 8.73483 0.47847   2
 -17   1   1 248.985 2.96998   1
 -17   1   1 40.3716 0.89079   2
 -15   1   1 16.5245 1.01138   1
 -15   1   1 3.64004 0.54049   2
 -13   1   1 262.380 4.39606   1
 -13   1   1 44.0066 1.31244   2
 -11   1   1 5.81329 0.41046   2
 -11   1   1 32.3142 0.77364   1
  -9   1   1 369.748 4.88827   1
  -9   1   1 59.5259 0.95755   2
  -7   1   1 289.240 3.39600   2
  -7   1   1 1802.55 23.0941   1
  -5   1   1 596.509 7.23985   1
  -5   1   1 94.6708 1.10727   2
  -3   1   1 2322.72 24.2440   1
  -3   1   1 407.960 4.46983   2
  -1   1   1 86.8377 1.00743   1
  -1   1   1 13.5881 0.24583   2
   1   1   1 176.802 2.21634   1
   1   1   1 28.4046 0.39994   2
   3   1   1 111.913 1.23255   2
   3   1   1 666.914 7.28208   1
   5   1   1 -0.0268 0.08721   2
   5   1   1 0.37814 0.08006   1
   7   1   1 3.93741 0.27612   2
   7   1   1 21.7914 0.47637   1
   9   1   1 84.0273 1.32896   1
   9   1   1 14.3308 0.46284   2
  11   1   1 79.0148 1.65683   1
  11   1   1 12.5264 0.61334   2
  13   1   1 1.32899 0.46296   2
  13   1   1 5.91230 0.63642   1
  15   1   1 1.63461 0.50377   1
  15   1   1 -0.2978 0.34464   2
  17   1   1 74.0912 1.10817   1
  17   1   1 12.9348 0.49606   2
  19   1   1 2.99326 0.33642   2
  19   1   1 18.0769 0.64698   1
  21   1   1 76.2051 1.14136   1
  21   1   1 12.7216 0.46921   2
  23   1   1 156.135 1.96763   1
  23   1   1 24.7019 0.56937   2
  25   1   1 13.3671 0.43408   2
  25   1   1 78.1470 1.12490   1
  27   1   1 5.17090 0.38058   1
  27   1   1 0.70539 0.17453   2
  29   1   1 0.75074 0.20310   2
  29   1   1 5.96673 0.35119   1
 -28   2   1 10.5696 0.37745   2
 -28   2   1 63.2191 1.05848   1
 -26   2   1 25.7874 0.59107   1
 -26   2   1 4.19705 0.36097   2
 -24   2   1 12.0693 0.43689   1
 -24   2   1 1.95683 0.24863   2
 -22   2   1 47.0508 0.84856   2
 -22   2   1 289.861 3.18810   1
 -20   2   1 11.6738 0.53178   1
 -20   2   1 1.59313 0.29226   2
 -18   2   1 9.11806 0.46880   2
 -18   2   1 58.7688 0.97286   1
 -16   2   1 14.4381 0.48417   2
 -16   2   1 87.5270 1.11015   1
 -14   2   1 6.53123 0.63875   1
 -14   2   1 2.26997 0.67993   2
 -12   2   1 2.03716 0.38356   2
 -12   2   1 11.9407 0.76310   1
 -10   2   1 31.6735 0.81354   1
 -10   2   1 5.62286 0.43063   2
  -8   2   1 24.3260 0.49878   2
  -8   2   1 143.801 2.06997   1
  -6   2   1 1307.26 14.9898   1
  -6   2   1 213.615 2.55605   2
  -4   2   1 84.6227 1.38494   2
  -4   2   1 524.097 7.40048   1
  -2   2   1 8.04916 0.34600   2
  -2   2   1 48.0347 0.67436   1
   0   2   1 686.450 10.0418   1
   0   2   1 110.806 1.69061   2
   2   2   1 177.928 2.70658   1
   2   2   1 29.4570 0.48046   2
   4   2   1 54.0733 0.90274   1
   4   2   1 8.83153 0.28196   2
   6   2   1 953.562 10.9941   1
   6   2   1 147.503 2.07340   2
   8   2   1 9.51672 0.47884   2
   8   2   1 55.2871 1.00533   1
  10   2   1 1.05513 0.32371   2
  10   2   1 5.13260 0.46797   1
  12   2   1 118.576 2.35153   2
  12   2   1 661.018 10.5563   1
  14   2   1 782.039 7.69257   1
  14   2   1 122.780 1.36931   2
  16   2   1 53.0781 0.83561   1
  16   2   1 8.81291 0.41765   2
  18   2   1 30.8673 0.69175   2
  18   2   1 197.758 2.49694   1
  20   2   1 12.2997 0.51371   2
  20   2   1 75.7936 1.22195   1
  22   2   1 3.37493 0.27501   1
  22   2   1 0.73532 0.20854   2
  24   2   1 8.76908 0.42482   1
  24   2   1 1.03483 0.21801   2
  26   2   1 51.1159 0.81329   1
  26   2   1 8.35459 0.37029   2
  28   2   1 15.2536 0.53444   1
  28   2   1 1.86050 0.19942   2
 -27   3   1 0.71172 0.18950   2
 -27   3   1 1.90229 0.20795   1
 -25   3   1 2.22453 0.22326   1
 -25   3   1 0.16750 0.20510   2
 -23   3   1 2.06778 0.43855   2
 -23   3   1 14.5394 0.76559   1
 -21   3   1 19.0054 0.53508   1
 -21   3   1 3.15099 0.27817   2
 -19   3   1 11.9323 0.47847   2
 -19   3   1 77.2264 1.15336   1
 -17   3   1 21.4683 0.51960   2
 -17   3   1 135.319 1.65698   1
 -15   3   1 8.92851 0.46557   1
 -15   3   1 1.43341 0.25028   2
 -13   3   1 0.62367 0.27271   2
 -13   3   1 3.51267 0.32085   1
 -11   3   1 7.62294 0.45978   2
 -11   3   1 45.7114 0.79840   1
  -9   3   1 22.3743 1.25201   2
  -9   3   1 128.357 3.37234   1
  -7   3   1 358.816 6.00259   1
  -7   3   1 62.2540 1.30378   2
  -5   3   1 75.4097 1.50896   2
  -5   3   1 462.151 7.39551   1
  -3   3   1 70.9020 2.00895   1
  -3   3   1 12.2204 0.60274   2
  -1   3   1 36.9103 1.16396   1
  -1   3   1 7.10111 0.64450   2
   1   3   1 46.8956 0.98424   1
   1   3   1 6.85031 0.75176   2
   3   3   1 2.58758 0.33523   2
   3   3   1 15.1095 0.71942   1
   5   3   1 221.034 3.45515   2
   5   3   1 1349.71 19.3144   1
   7   3   1 1.13446 0.45817   1
   7   3   1 0.22931 0.42483   2
   9   3   1 9.39866 0.90173   2
   9   3   1 69.7134 1.96804   1
  11   3   1 23.6812 0.56821   1
  11   3   1 4.26581 0.32386   2
  13   3   1 17.9814 0.51232   1
  13   3   1 3.20764 0.28882   2
  15   3   1 213.702 2.37706   1
  15   3   1 33.3087 0.78129   2
  17   3   1 296.707 3.12847   1
  17   3   1 48.3866 0.76516   2
  19   3   1 25.4861 0.58274   2
  19   3   1 155.484 1.99647   1
  21   3   1 62.0410 1.00525   1
  21   3   1 9.91613 0.37501   2
  23   3   1 2.41291 0.23757   1
  23   3   1 0.81837 0.17862   2
  25   3   1 0.63664 0.20456   1
  25   3   1 -0.0163 0.17872   2
 -26   4   1 1.17015 0.22137   2
 -26   4   1 11.0614 0.40353   1
 -24   4   1 1.43389 0.18409   1
 -24   4   1 0.13679 0.17715   2
 -22   4   1 12.8435 0.40366   1
 -22   4   1 2.27564 0.21565   2
 -20   4   1 13.2121 0.48225   2
 -20   4   1 85.8968 1.20034   1
 -18   4   1 30.7509 0.58896   1
 -18   4   1 5.03515 0.32923   2
 -16   4   1 41.4946 0.68183   2
 -16   4   1 266.807 3.00728   1
 -14   4   1 34.0781 0.65062   2
 -14   4   1 214.079 2.47469   1
 -12   4   1 0.51028 0.26629   2
 -12   4   1 3.44671 0.36646   1
 -10   4   1 2.15551 0.29449   2
 -10   4   1 13.2207 0.50491   1
  -8   4   1 12.3607 0.47490   2
  -8   4   1 74.9152 1.01932   1
  -6   4   1 42.7810 0.74403   1
  -6   4   1 7.46808 0.40083   2
  -4   4   1 5.09547 0.37090   2
  -4   4   1 31.2057 0.66930   1
  -2   4   1 2.89125 0.34528   2
  -2   4   1 17.9341 0.60958   1
   0   4   1 27.4490 0.70562   1
   0   4   1 5.60952 0.41525   2
   2   4   1 244.169 2.81009   1
   2   4   1 38.8783 0.72100   2
   4   4   1 60.4899 0.90216   2
   4   4   1 366.462 3.63960   1
   6   4   1 67.6795 0.93796   1
   6   4   1 13.0806 0.47437   2
   8   4   1 0.81451 0.28282   2
   8   4   1 3.34490 0.32281   1
  10   4   1 5.43200 0.38015   2
  10   4   1 30.7265 0.65012   1
  12   4   1 59.9785 0.91558   1
  12   4   1 9.32863 0.46013   2
  14   4   1 20.4701 0.56237   1
  14   4   1 3.82083 0.33404   2
  16   4   1 223.574 2.56294   1
  16   4   1 36.5979 0.61395   2
  18   4   1 80.5340 1.08678   1
  18   4   1 12.3011 0.44007   2
  20   4   1 8.10473 0.42073   1
  20   4   1 1.10136 0.19799   2
  22   4   1 16.3152 0.41799   1
  22   4   1 2.51163 0.20680   2
  24   4   1 5.89488 0.29157   1
  24   4   1 0.62142 0.17870   2
 -23   5   1 0.20908 0.15807   2
 -23   5   1 0.88118 0.16649   1
 -21   5   1 2.67085 0.24248   1
 -21   5   1 -0.0639 0.18533   2
 -19   5   1 38.4271 0.68459   1
 -19   5   1 6.14954 0.33224   2
 -17   5   1 20.3414 0.49854   1
 -17   5   1 3.77976 0.31455   2
 -15   5   1 1.11071 0.22813   2
 -15   5   1 9.62882 0.42744   1
 -13   5   1 2.56044 0.27884   2
 -13   5   1 17.6901 0.52580   1
 -11   5   1 0.98022 0.24193   2
 -11   5   1 4.26878 0.32897   1
  -9   5   1 9.09425 0.44036   2
  -9   5   1 55.6901 0.89796   1
  -7   5   1 121.062 1.54064   1
  -7   5   1 19.5678 0.52865   2
  -5   5   1 33.9201 0.65510   2
  -5   5   1 205.744 2.55892   1
  -3   5   1 14.3684 0.54281   2
  -3   5   1 89.0316 1.30087   1
  -1   5   1 199.327 2.95407   1
  -1   5   1 31.8896 0.85090   2
   1   5   1 1.52077 0.29718   2
   1   5   1 11.6600 0.54702   1
   3   5   1 142.086 1.78836   1
   3   5   1 24.4813 0.58974   2
   5   5   1 4.10115 0.36323   1
   5   5   1 0.66374 0.25866   2
   7   5   1 7.91682 0.47113   1
   7   5   1 1.15253 0.26547   2
   9   5   1 5.21938 0.34749   2
   9   5   1 29.5638 0.66452   1
  11   5   1 31.8530 0.67393   1
  11   5   1 5.11161 0.39844   2
  13   5   1 14.8066 0.51691   1
  13   5   1 2.16272 0.25059   2
  15   5   1 0.42854 0.30089   1
  15   5   1 0.04925 0.18404   2
  17   5   1 10.8889 0.44697   1
  17   5   1 1.57683 0.19273   2
  19   5   1 9.95597 0.33060   2
  19   5   1 62.8005 0.92430   1
  21   5   1 4.94198 0.32841   2
  21   5   1 30.8300 0.63813   1
 -18   6   1 0.51004 0.15865   2
 -18   6   1 6.37564 0.30598   1
 -16   6   1 0.25778 0.16348   1
 -16   6   1 -0.0666 0.14929   2
 -14   6   1 1.42353 0.17296   2
 -14   6   1 9.75077 0.35188   1
 -12   6   1 19.8650 0.48301   1
 -12   6   1 3.22510 0.22815   2
 -10   6   1 3.73495 0.41229   1
 -10   6   1 0.74365 0.23982   2
  -8   6   1 4.29648 0.30298   2
  -8   6   1 25.8737 0.55859   1
  -6   6   1 16.7522 0.48804   2
  -6   6   1 106.177 1.53438   1
  -4   6   1 29.4987 0.60408   2
  -4   6   1 174.783 2.35167   1
  -2   6   1 4.43077 0.31893   2
  -2   6   1 23.1286 0.61348   1
   0   6   1 347.751 4.10481   1
   0   6   1 57.1958 0.95533   2
   2   6   1 107.354 1.47808   1
   2   6   1 19.2520 0.53262   2
   4   6   1 16.5403 0.51071   1
   4   6   1 3.12953 0.28371   2
   6   6   1 -0.0097 0.23771   2
   6   6   1 2.75737 0.25667   1
   8   6   1 76.4438 1.21210   1
   8   6   1 12.4590 0.39524   2
  10   6   1 61.1600 0.85163   1
  10   6   1 10.5818 0.37684   2
  12   6   1 2.04621 0.21168   1
  12   6   1 0.28591 0.17906   2
  14   6   1 11.6363 0.35561   1
  14   6   1 1.37331 0.16951   2
  16   6   1 21.0327 0.43096   1
  16   6   1 3.31241 0.25717   2
 -11   7   1 13.4345 0.39627   1
 -11   7   1 2.51904 0.21608   2
  -9   7   1 0.20215 0.16389   2
  -9   7   1 2.18867 0.21878   1
  -7   7   1 1.52536 0.20338   2
  -7   7   1 10.7397 0.41159   1
  -5   7   1 0.44254 0.19296   1
  -5   7   1 0.13537 0.18252   2
  -3   7   1 6.31727 0.34247   1
  -3   7   1 1.05171 0.18786   2
  -1   7   1 -0.0454 0.17383   2
  -1   7   1 1.80755 0.20393   1
   1   7   1 0.63411 0.20005   1
   1   7   1 -0.1083 0.17211   2
   3   7   1 10.6772 0.40719   1
   3   7   1 1.34726 0.18976   2
   5   7   1 4.34880 0.34327   1
   5   7   1 0.74559 0.17524   2
   7   7   1 0.16582 0.16076   2
   7   7   1 0.63792 0.20338   1
   9   7   1 0.58619 0.17361   1
   9   7   1 0.18553 0.18071   2
 -30   0   2 -0.0432 0.25061   1
 -30   0   2 0.25364 0.31854   2
 -28   0   2 0.22355 0.28353   1
 -28   0   2 -0.0270 0.26948   2
 -26   0   2 0.26542 0.29734   2
 -26   0   2 0.32596 0.35357   1
 -24   0   2 295.410 5.36832   1
 -24   0   2 48.3414 1.07194   2
 -22   0   2 5.60218 0.54976   2
 -22   0   2 33.1041 1.08928   1
 -20   0   2 2.19007 0.48131   1
 -20   0   2 0.44858 0.41290   2
 -18   0   2 125.963 2.05706   1
 -18   0   2 22.0149 1.05210   2
 -16   0   2 86.3716 3.07165   1
 -16   0   2 13.3453 1.54730   2
 -14   0   2 651.200 13.3923   1
 -14   0   2 118.339 3.59465   2
 -12   0   2 2256.82 38.4949   1
 -12   0   2 347.502 5.68873   2
 -10   0   2 99.2096 1.76621   2
 -10   0   2 601.011 9.46861   1
  -8   0   2 662.309 9.46237   1
  -8   0   2 101.091 2.30975   2
  -6   0   2 41.0930 0.76647   1
  -6   0   2 6.69315 0.25070   2
  -4   0   2 1090.59 15.4250   1
  -4   0   2 192.451 2.77777   2
  -2   0   2 292.509 4.61890   2
  -2   0   2 1613.46 24.9520   1
   0   0   2 900.623 15.6453   1
   0   0   2 148.789 2.14366   2
   2   0   2 305.027 4.36888   1
   2   0   2 52.0159 0.81596   2
   4   0   2 442.775 6.33569   2
   4   0   2 2513.97 38.5108   1
   6   0   2 47.6843 0.91652   2
   6   0   2 273.770 4.38822   1
   8   0   2 434.658 6.89483   2
   8   0   2 2583.12 43.9541   1
  10   0   2 3279.86 65.5750   1
  10   0   2 519.278 10.6752   2
  12   0   2 32.8716 1.28971   1
  12   0   2 6.05378 0.80001   2
  14   0   2 1.93306 0.83371   2
  14   0   2 17.4688 1.86436   1
  16   0   2 35.2553 0.85059   2
  16   0   2 230.117 4.58937   1
  18   0   2 495.253 8.74973   1
  18   0   2 78.8797 1.57558   2
  20   0   2 132.472 2.66502   1
  20   0   2 22.7385 0.94162   2
  22   0   2 -0.5926 0.34156   1
  22   0   2 0.28389 0.35621   2
  24   0   2 7.79990 0.69827   1
  24   0   2 0.90181 0.46440   2
  26   0   2 4.66672 0.41101   2
  26   0   2 33.0104 0.82775   1
  28   0   2 2.50829 0.33709   2
  28   0   2 16.2951 0.60922   1
 -29   1   2 0.77007 0.22890   2
 -29   1   2 1.87580 0.22475   1
 -27   1   2 20.9658 0.53950   1
 -27   1   2 4.50737 0.29669   2
 -25   1   2 -0.0037 0.23365   2
 -25   1   2 0.02495 0.27412   1
 -23   1   2 40.7175 0.65968   1
 -23   1   2 6.34531 0.43168   2
 -21   1   2 7.83940 0.47410   2
 -21   1   2 51.2966 1.04538   1
 -19   1   2 7.25646 0.43219   2
 -19   1   2 44.2538 0.79734   1
 -17   1   2 14.8028 0.62994   1
 -17   1   2 2.48866 0.49234   2
 -15   1   2 48.0480 1.33273   2
 -15   1   2 291.287 5.01334   1
 -13   1   2 3.53334 0.37543   2
 -13   1   2 23.6219 0.82949   1
 -11   1   2 20.2836 0.49964   2
 -11   1   2 118.911 1.78780   1
  -9   1   2 0.56214 0.14219   1
  -9   1   2 0.07153 0.11849   2
  -7   1   2 987.575 11.3078   1
  -7   1   2 169.242 2.03850   2
  -5   1   2 372.443 4.12912   1
  -5   1   2 62.2515 0.73550   2
  -3   1   2 477.477 5.55952   1
  -3   1   2 74.7912 0.94205   2
  -1   1   2 1732.89 20.1954   1
  -1   1   2 296.367 3.12507   2
   1   1   2 16.6380 0.29540   1
   1   1   2 2.87701 0.13151   2
   3   1   2 0.65959 0.08407   2
   3   1   2 4.54642 0.17290   1
   5   1   2 67.9929 0.90436   1
   5   1   2 11.8526 0.32730   2
   7   1   2 61.5357 0.99058   2
   7   1   2 390.320 5.21639   1
   9   1   2 47.9777 0.96456   2
   9   1   2 304.709 3.91396   1
  11   1   2 25.4273 0.88949   1
  11   1   2 3.63304 0.38316   2
  13   1   2 28.5957 1.17870   1
  13   1   2 5.00595 0.59537   2
  15   1   2 2.23923 0.32000   2
  15   1   2 14.9350 0.70651   1
  17   1   2 136.558 1.61686   1
  17   1   2 20.8870 0.56394   2
  19   1   2 4.76992 0.33500   2
  19   1   2 31.7286 0.73227   1
  21   1   2 88.5562 1.26148   1
  21   1   2 14.4818 0.45892   2
  23   1   2 1.39939 0.24500   2
  23   1   2 9.95179 0.50659   1
  25   1   2 5.49137 0.36000   2
  25   1   2 32.3603 0.63324   1
  27   1   2 0.19656 0.21293   1
  27   1   2 -0.1442 0.16791   2
 -30   2   2 0.07519 0.18830   1
 -30   2   2 0.21541 0.16241   2
 -28   2   2 0.72651 0.22768   2
 -28   2   2 7.19076 0.41967   1
 -26   2   2 1.66548 0.25340   2
 -26   2   2 14.3717 0.49120   1
 -24   2   2 12.5776 0.47879   2
 -24   2   2 76.1391 0.96602   1
 -22   2   2 363.069 3.93262   1
 -22   2   2 56.5716 0.97996   2
 -20   2   2 44.9128 0.78793   2
 -20   2   2 281.108 3.34643   1
 -18   2   2 21.5455 0.61214   2
 -18   2   2 126.177 1.49962   1
 -16   2   2 141.735 1.57425   1
 -16   2   2 22.7253 0.58129   2
 -14   2   2 261.873 4.56180   1
 -14   2   2 42.2705 1.71284   2
 -12   2   2 12.0912 0.73438   2
 -12   2   2 77.8941 1.55203   1
 -10   2   2 6.50444 0.49102   1
 -10   2   2 1.34405 0.20726   2
  -8   2   2 23.0368 0.46440   2
  -8   2   2 135.442 1.94125   1
  -6   2   2 14.3535 0.43239   2
  -6   2   2 83.4821 1.24238   1
  -4   2   2 63.8984 1.11221   2
  -4   2   2 403.433 4.97351   1
  -2   2   2 353.237 4.42104   1
  -2   2   2 56.2393 1.07541   2
   0   2   2 71.7536 1.32850   1
   0   2   2 11.9085 0.26767   2
   2   2   2 63.3718 0.96848   2
   2   2   2 372.217 5.93298   1
   4   2   2 0.18578 0.12599   2
   4   2   2 0.63740 0.13629   1
   6   2   2 8.47025 0.34746   1
   6   2   2 1.10347 0.20550   2
   8   2   2 18.9343 0.65170   2
   8   2   2 113.604 1.88021   1
  10   2   2 43.8688 1.14056   2
  10   2   2 282.785 4.74707   1
  12   2   2 108.677 1.90520   1
  12   2   2 18.1400 0.70721   2
  14   2   2 0.50414 0.26194   2
  14   2   2 1.05923 0.33216   1
  16   2   2 17.5337 0.63947   1
  16   2   2 2.21732 0.28866   2
  18   2   2 96.7529 1.32335   2
  18   2   2 617.117 7.51725   1
  20   2   2 2.29218 0.33508   1
  20   2   2 0.43342 0.23065   2
  22   2   2 1.08847 0.20603   2
  22   2   2 2.47141 0.32476   1
  24   2   2 0.45593 0.23952   1
  24   2   2 0.33546 0.20664   2
  26   2   2 1.24577 0.21623   1
  26   2   2 0.14664 0.18997   2
 -27   3   2 1.94220 0.20956   1
 -27   3   2 0.32730 0.17752   2
 -25   3   2 11.4970 0.35553   1
 -25   3   2 1.90505 0.20996   2
 -23   3   2 21.6162 0.54757   1
 -23   3   2 2.59020 0.31051   2
 -21   3   2 5.67943 0.41863   2
 -21   3   2 31.8521 0.62650   1
 -19   3   2 51.8764 0.82008   2
 -19   3   2 325.479 3.57461   1
 -17   3   2 6.20108 0.40279   2
 -17   3   2 34.9762 0.76258   1
 -15   3   2 1.86939 0.31353   1
 -15   3   2 0.43120 0.25902   2
 -13   3   2 2.09014 0.28905   2
 -13   3   2 9.41582 0.46988   1
 -11   3   2 335.327 3.76069   1
 -11   3   2 52.9498 0.97299   2
  -9   3   2 61.5060 1.72124   2
  -9   3   2 344.444 6.64665   1
  -7   3   2 61.8800 1.58108   1
  -7   3   2 10.6402 0.68635   2
  -5   3   2 149.909 2.59530   1
  -5   3   2 26.1984 0.93329   2
  -3   3   2 7.02763 0.50905   2
  -3   3   2 43.1280 1.44407   1
  -1   3   2 6.69966 0.38765   2
  -1   3   2 45.7123 0.91414   1
   1   3   2 11.0741 0.88919   2
   1   3   2 63.1040 1.49689   1
   3   3   2 180.001 3.18733   1
   3   3   2 30.5879 0.97695   2
   5   3   2 72.9678 1.50745   1
   5   3   2 13.5279 0.70245   2
   7   3   2 906.015 16.1964   1
   7   3   2 152.119 3.19961   2
   9   3   2 176.972 2.03048   1
   9   3   2 27.7858 0.65907   2
  11   3   2 1.30140 0.27963   2
  11   3   2 9.72033 0.47053   1
  13   3   2 242.073 2.40189   1
  13   3   2 39.7221 0.65772   2
  15   3   2 0.89414 0.28299   1
  15   3   2 0.33564 0.25340   2
  17   3   2 6.10739 0.37813   2
  17   3   2 37.9105 0.74460   1
  19   3   2 -0.0806 0.21109   2
  19   3   2 0.19845 0.27815   1
  21   3   2 0.51944 0.28875   2
  21   3   2 0.85163 0.38487   1
  23   3   2 2.42733 0.23516   1
  23   3   2 0.17220 0.16221   2
  25   3   2 2.78012 0.26712   1
  25   3   2 0.42760 0.17223   2
 -26   4   2 5.76940 0.30920   2
 -26   4   2 34.0100 0.78065   1
 -24   4   2 19.9004 0.44483   1
 -24   4   2 3.23921 0.25849   2
 -22   4   2 27.2499 0.54936   2
 -22   4   2 167.923 1.90388   1
 -20   4   2 2.92731 0.27226   1
 -20   4   2 0.42574 0.23743   2
 -18   4   2 2.14005 0.28838   1
 -18   4   2 0.89789 0.22743   2
 -16   4   2 3.53433 0.28262   2
 -16   4   2 18.7293 0.54282   1
 -14   4   2 2.12522 0.29966   1
 -14   4   2 0.19491 0.25856   2
 -12   4   2 0.71051 0.26543   2
 -12   4   2 0.88590 0.30086   1
 -10   4   2 4.35516 0.33453   2
 -10   4   2 23.8667 0.62078   1
  -8   4   2 -0.3732 0.28918   2
  -8   4   2 0.25746 0.32719   1
  -6   4   2 21.3929 0.55578   2
  -6   4   2 128.007 1.47529   1
  -4   4   2 76.0815 1.05496   2
  -4   4   2 460.179 4.74898   1
  -2   4   2 7.67715 0.47235   2
  -2   4   2 45.9892 0.85428   1
   0   4   2 105.840 1.35265   1
   0   4   2 17.5878 0.57781   2
   2   4   2 10.3141 0.50957   2
   2   4   2 60.4670 0.98395   1
   4   4   2 9.24796 0.45409   2
   4   4   2 57.6690 0.87100   1
   6   4   2 5.92622 0.42324   1
   6   4   2 0.68094 0.29030   2
   8   4   2 0.61087 0.28491   2
   8   4   2 2.87511 0.32057   1
  10   4   2 0.70171 0.35764   1
  10   4   2 0.80093 0.40663   2
  12   4   2 12.1752 0.54220   2
  12   4   2 81.8559 1.07647   1
  14   4   2 67.6702 0.95064   1
  14   4   2 9.82225 0.43243   2
  16   4   2 36.1311 0.59039   2
  16   4   2 229.675 2.46014   1
  18   4   2 2.08342 0.30230   1
  18   4   2 0.27821 0.19929   2
  20   4   2 0.33985 0.18187   2
  20   4   2 1.75395 0.25940   1
  22   4   2 -0.0399 0.16044   2
  22   4   2 0.24372 0.19402   1
  24   4   2 0.20665 0.17887   2
  24   4   2 0.12855 0.19908   1
 -23   5   2 0.89474 0.26274   2
 -23   5   2 5.63467 0.37869   1
 -21   5   2 0.41255 0.20105   2
 -21   5   2 4.25016 0.30538   1
 -19   5   2 31.5110 0.59393   1
 -19   5   2 4.95799 0.33719   2
 -17   5   2 32.4256 0.81163   2
 -17   5   2 215.335 6.80185   1
 -15   5   2 83.6700 1.10648   1
 -15   5   2 12.6516 0.42380   2
 -13   5   2 50.6601 0.78072   1
 -13   5   2 8.53118 0.44526   2
 -11   5   2 0.06572 0.24627   2
 -11   5   2 -0.1305 0.24843   1
  -9   5   2 0.46907 0.25866   2
  -9   5   2 1.58510 0.26743   1
  -7   5   2 270.697 2.88147   1
  -7   5   2 44.5714 0.76245   2
  -5   5   2 0.95909 0.29321   1
  -5   5   2 0.59779 0.26526   2
  -3   5   2 12.8548 0.51955   1
  -3   5   2 2.50079 0.30880   2
  -1   5   2 75.4471 1.10456   2
  -1   5   2 451.939 5.29990   1
   1   5   2 2.48640 0.28511   2
   1   5   2 12.7851 0.54919   1
   3   5   2 2.32810 0.28128   2
   3   5   2 14.5055 0.52753   1
   5   5   2 1.77555 0.30066   1
   5   5   2 0.33753 0.24117   2
   7   5   2 2.13100 0.25483   2
   7   5   2 12.3433 0.50683   1
   9   5   2 63.0545 1.01541   1
   9   5   2 10.1977 0.40747   2
  11   5   2 1.91503 0.27747   1
  11   5   2 0.44383 0.21431   2
  13   5   2 0.06538 0.21298   2
  13   5   2 -0.0978 0.24324   1
  15   5   2 0.16832 0.18993   2
  15   5   2 0.65650 0.23618   1
  17   5   2 0.35057 0.23590   1
  17   5   2 0.18411 0.18505   2
  19   5   2 1.39334 0.21444   1
  19   5   2 0.13423 0.16513   2
  21   5   2 1.68686 0.15489   2
  21   5   2 8.62364 0.38949   1
 -18   6   2 0.06307 0.17664   2
 -18   6   2 1.03878 0.19535   1
 -16   6   2 5.99995 0.31620   1
 -16   6   2 0.99217 0.16180   2
 -14   6   2 3.23696 0.22383   2
 -14   6   2 22.4345 0.47987   1
 -12   6   2 0.35211 0.18352   2
 -12   6   2 0.95194 0.22488   1
 -10   6   2 27.5289 0.86126   1
 -10   6   2 3.49082 0.46317   2
  -8   6   2 3.68416 0.26630   2
  -8   6   2 21.5275 0.59863   1
  -6   6   2 7.30462 0.44808   1
  -6   6   2 1.74503 0.25014   2
  -4   6   2 138.383 1.92152   1
  -4   6   2 23.2321 0.55654   2
  -2   6   2 17.2003 0.49522   2
  -2   6   2 97.7744 1.35530   1
   0   6   2 28.9285 0.64493   2
   0   6   2 171.786 2.15895   1
   2   6   2 40.9763 0.75228   1
   2   6   2 6.89148 0.41233   2
   4   6   2 21.0869 0.57420   2
   4   6   2 125.201 1.49420   1
   6   6   2 19.6459 0.49522   1
   6   6   2 3.39226 0.29611   2
   8   6   2 5.37802 0.33477   2
   8   6   2 29.2676 0.63322   1
  10   6   2 8.43846 0.37397   1
  10   6   2 1.01823 0.19174   2
  12   6   2 0.53635 0.18612   1
  12   6   2 0.31766 0.16160   2
  14   6   2 6.57080 0.28545   2
  14   6   2 41.4871 0.69255   1
  16   6   2 0.30659 0.15898   2
  16   6   2 4.50639 0.31098   1
 -11   7   2 0.52101 0.18776   2
 -11   7   2 3.49078 0.34358   1
  -9   7   2 5.05225 0.30909   2
  -9   7   2 33.5804 0.68674   1
  -7   7   2 10.2597 0.40995   1
  -7   7   2 1.36141 0.19219   2
  -5   7   2 0.15098 0.18168   1
  -5   7   2 -0.1238 0.18048   2
  -3   7   2 9.31431 0.33211   2
  -3   7   2 54.5556 0.79067   1
  -1   7   2 12.1082 0.37738   1
  -1   7   2 2.22591 0.20163   2
   1   7   2 0.45203 0.17147   2
   1   7   2 1.27921 0.22466   1
   3   7   2 0.16827 0.17163   2
   3   7   2 1.50545 0.21237   1
   5   7   2 4.56636 0.32900   1
   5   7   2 0.26194 0.17037   2
   7   7   2 1.12617 0.17688   2
   7   7   2 9.49004 0.37146   1
   9   7   2 0.52168 0.18268   1
   9   7   2 0.17130 0.14163   2
 -30   0   3 0.32422 0.26016   2
 -30   0   3 0.12979 0.25970   1
 -28   0   3 0.03977 0.29280   2
 -28   0   3 -0.1328 0.32786   1
 -26   0   3 1.08298 0.59800   1
 -26   0   3 -0.0514 0.38412   2
 -24   0   3 0.27810 0.70106   1
 -24   0   3 -0.2226 0.51923   2
 -22   0   3 0.26342 0.74013   1
 -22   0   3 -0.7710 0.73280   2
 -20   0   3 -0.7142 0.77271   1
 -20   0   3 -0.5334 0.71418   2
 -18   0   3 0.90198 0.52844   1
 -18   0   3 -0.2051 0.48728   2
 -16   0   3 0.29074 0.77627   2
 -16   0   3 -0.4051 0.83258   1
 -14   0   3 -0.2263 0.36928   2
 -14   0   3 -0.3276 0.67315   1
 -12   0   3 -0.2484 0.32641   2
 -12   0   3 0.31644 0.50329   1
 -10   0   3 -0.0766 0.26136   1
 -10   0   3 0.07311 0.26888   2
  -8   0   3 0.09661 0.14751   2
  -8   0   3 0.30247 0.17034   1
  -6   0   3 0.07633 0.09486   1
  -6   0   3 0.11479 0.09400   2
  -4   0   3 0.00602 0.06700   1
  -4   0   3 0.07836 0.07314   2
  -2   0   3 0.01537 0.10794   2
  -2   0   3 1.07405 0.21085   1
   0   0   3 0.10545 0.07524   1
   0   0   3 -0.0011 0.06893   2
   2   0   3 0.53080 0.10336   1
   2   0   3 0.13181 0.09214   2
   4   0   3 0.12546 0.14382   1
   4   0   3 -0.0226 0.15783   2
   6   0   3 -0.0410 0.26562   1
   6   0   3 -0.0464 0.23618   2
   8   0   3 -0.5090 0.49776   2
   8   0   3 0.71478 0.34552   1
  10   0   3 -0.7752 0.67707   2
  10   0   3 0.13012 0.37895   1
  12   0   3 -0.3541 0.69600   1
  12   0   3 -0.5363 0.88758   2
  14   0   3 0.26649 0.53319   1
  14   0   3 -0.1477 0.61804   2
  16   0   3 0.46311 0.66836   1
  16   0   3 -0.2369 0.52533   2
  18   0   3 0.91179 0.63486   1
  18   0   3 -1.4191 1.04962   2
  20   0   3 -0.2494 0.88981   2
  20   0   3 -0.1479 0.57229   1
  22   0   3 -0.8940 0.69196   2
  22   0   3 0.54871 0.39617   1
  24   0   3 0.30619 0.29611   2
  24   0   3 0.48876 0.36457   1
  26   0   3 -0.1080 0.22322   2
  26   0   3 0.05478 0.27421   1
 -31   1   3 4.97977 0.30176   2
 -31   1   3 33.7219 0.66628   1
 -29   1   3 0.80096 0.26872   1
 -29   1   3 -0.0113 0.20657   2
  25   1   3 2.54507 1.43307  -2
 -29   1   3 2.54507 1.43307   1
 -27   1   3 49.8185 1.22294   1
 -27   1   3 8.04016 0.45733   2
  23   1   3 59.3659 2.00789  -2
 -27   1   3 59.3659 2.00789   1
 -25   1   3 3.87691 0.42049   1
  21   1   3 6.33256 1.02518  -2
 -25   1   3 6.33256 1.02518   1
 -25   1   3 0.62219 0.32154   2
  19   1   3 46.9810 1.08108  -2
 -23   1   3 46.9810 1.08108   1
 -23   1   3 6.39564 0.61692   2
 -23   1   3 29.8518 0.98292   1
 -21   1   3 68.2258 1.60589   2
  17   1   3 429.152 9.21106  -2
 -21   1   3 429.152 9.21106   1
 -21   1   3 426.885 8.98710   1
  15   1   3 334.093 3.64506  -2
 -19   1   3 334.093 3.64506   1
 -19   1   3 46.2633 1.03831   2
 -19   1   3 293.570 5.63417   1
  13   1   3 214.088 4.42384  -2
 -17   1   3 214.088 4.42384   1
 -17   1   3 236.650 5.78571   1
 -17   1   3 39.2100 2.60058   2
  11   1   3 165.331 4.02554  -2
 -15   1   3 165.331 4.02554   1
 -15   1   3 27.6204 1.14844   2
 -15   1   3 162.004 4.83425   1
 -13   1   3 7.54320 0.55593   2
 -13   1   3 38.7869 1.33847   1
   9   1   3 62.3124 2.22602  -2
 -13   1   3 62.3124 2.22602   1
   7   1   3 260.705 5.43578  -2
 -11   1   3 260.705 5.43578   1
 -11   1   3 35.5272 0.86990   2
 -11   1   3 199.988 3.72168   1
  -9   1   3 136.009 2.04846   1
  -9   1   3 24.0909 0.47720   2
   5   1   3 158.075 6.42039  -2
  -9   1   3 158.075 6.42039   1
  -7   1   3 140.369 1.80415   2
  -7   1   3 847.573 10.2220   1
   3   1   3 912.447 33.9879  -2
  -7   1   3 912.447 33.9879   1
  -5   1   3 89.5494 1.14941   2
  -5   1   3 526.779 5.54101   1
  -3   1   3 374.504 4.38680   2
  -3   1   3 2220.58 25.6103   1
  -1   1   3 417.140 5.22626   1
  -1   1   3 67.3627 0.82646   2
   1   1   3 243.113 2.71887   2
   1   1   3 1380.99 15.1469   1
   3   1   3 20.8968 0.38568   2
   3   1   3 122.588 1.59363   1
  -7   1   3 276.014 10.5745  -2
   3   1   3 276.014 10.5745   1
   5   1   3 12.9597 0.38289   2
   5   1   3 76.2020 1.08744   1
  -9   1   3 107.498 4.60263  -2
   5   1   3 107.498 4.60263   1
   7   1   3 241.420 3.58099   1
   7   1   3 39.6084 1.04382   2
 -11   1   3 278.192 5.98699  -2
   7   1   3 278.192 5.98699   1
   9   1   3 18.1425 0.91166   2
   9   1   3 123.187 2.22725   1
 -13   1   3 127.909 3.94259  -2
   9   1   3 127.909 3.94259   1
  11   1   3 4.75480 0.56954   1
  11   1   3 0.90031 0.67097   2
 -15   1   3 35.7677 3.07546  -2
  11   1   3 35.7677 3.07546   1
 -17   1   3 38.5391 1.44485  -2
  13   1   3 38.5391 1.44485   1
  13   1   3 -0.1051 0.56058   2
  13   1   3 1.53320 1.12122   1
  15   1   3 279.851 3.87632   1
 -19   1   3 328.000 5.89559  -2
  15   1   3 328.000 5.89559   1
  15   1   3 46.5257 1.43684   2
 -21   1   3 110.573 4.29302  -2
  17   1   3 110.573 4.29302   1
  17   1   3 41.8174 1.38115   1
  17   1   3 9.09310 1.52550   2
  19   1   3 102.349 2.13622   1
 -23   1   3 108.495 2.09948  -2
  19   1   3 108.495 2.09948   1
  19   1   3 15.8583 0.75251   2
  21   1   3 9.79491 0.65692   1
  21   1   3 0.57772 0.33741   2
 -25   1   3 9.80581 1.40539  -2
  21   1   3 9.80581 1.40539   1
  23   1   3 7.29833 0.83043   2
 -27   1   3 44.8716 1.80587  -2
  23   1   3 44.8716 1.80587   1
  23   1   3 38.6132 1.53168   1
  25   1   3 0.25958 0.24886   2
  25   1   3 3.43064 0.34529   1
  27   1   3 0.09670 0.17033   2
  27   1   3 0.98624 0.24017   1
 -30   2   3 0.30093 0.20516   1
 -30   2   3 0.02191 0.18278   2
 -28   2   3 0.38664 0.21893   2
 -28   2   3 1.87495 0.33906   1
 -26   2   3 0.58730 0.28301   2
 -26   2   3 1.04960 0.32252   1
  22   2   3 9.12882 1.70685  -2
 -26   2   3 9.12882 1.70685   1
 -24   2   3 0.00668 0.36683   2
 -24   2   3 3.40638 0.36607   1
  20   2   3 5.44197 0.91910  -2
 -24   2   3 5.44197 0.91910   1
 -22   2   3 1.28767 0.43817   2
  18   2   3 16.6750 1.30935  -2
 -22   2   3 16.6750 1.30935   1
 -22   2   3 9.77983 0.66323   1
 -20   2   3 1.38537 0.41937   1
 -20   2   3 1.22282 0.45189   2
  16   2   3 41.7901 2.33627  -2
 -20   2   3 41.7901 2.33627   1
  14   2   3 116.715 2.45595  -2
 -18   2   3 116.715 2.45595   1
 -18   2   3 18.0568 0.78374   2
 -18   2   3 112.519 1.73753   1
 -16   2   3 370.696 4.94081   1
  12   2   3 393.604 6.48433  -2
 -16   2   3 393.604 6.48433   1
 -16   2   3 59.9603 1.41848   2
 -14   2   3 36.4721 1.96433   1
  10   2   3 27.8282 2.73182  -2
 -14   2   3 27.8282 2.73182   1
 -14   2   3 5.84054 0.90892   2
 -12   2   3 2.91225 0.43696   2
 -12   2   3 17.1151 1.17747   1
   8   2   3 30.6192 1.57789  -2
 -12   2   3 30.6192 1.57789   1
 -10   2   3 0.06849 0.22174   2
 -10   2   3 0.01989 0.29959   1
   6   2   3 27.2673 1.75457  -2
 -10   2   3 27.2673 1.75457   1
  -8   2   3 102.537 1.35497   1
  -8   2   3 17.8449 0.47898   2
  -6   2   3 45.6455 0.81894   2
  -6   2   3 268.723 3.65689   1
  -4   2   3 36.0424 1.01113   2
  -4   2   3 214.832 2.72498   1
  -2   2   3 115.563 1.63974   2
  -2   2   3 697.947 9.99010   1
  -2   2   3 862.043 28.2780  -2
  -2   2   3 862.043 28.2780   1
   0   2   3 121.229 1.59817   2
   0   2   3 756.908 15.3154   1
  -4   2   3 792.871 29.6871  -2
   0   2   3 792.871 29.6871   1
   2   2   3 303.619 4.09681   2
   2   2   3 1871.43 25.9168   1
   4   2   3 370.416 4.98346   1
   4   2   3 60.2826 0.86658   2
  -8   2   3 345.359 13.4884  -2
   4   2   3 345.359 13.4884   1
   6   2   3 149.915 2.36744   1
   6   2   3 25.5786 0.78698   2
   8   2   3 15.6450 0.99523   2
   8   2   3 85.1764 1.67234   1
 -12   2   3 87.6428 3.20585  -2
   8   2   3 87.6428 3.20585   1
  10   2   3 3.03719 0.71325   1
  10   2   3 0.31410 0.65399   2
 -16   2   3 194.062 3.44311  -2
  12   2   3 194.062 3.44311   1
  12   2   3 132.757 2.62203   1
  12   2   3 22.4472 0.71076   2
  14   2   3 44.8102 1.10214   1
  14   2   3 8.33938 0.54841   2
 -18   2   3 64.0418 1.89440  -2
  14   2   3 64.0418 1.89440   1
  16   2   3 42.2060 1.15930   2
 -20   2   3 258.932 8.31736  -2
  16   2   3 258.932 8.31736   1
  16   2   3 259.249 4.06603   1
  18   2   3 4.52698 0.45515   2
  18   2   3 30.1149 1.12159   1
 -22   2   3 29.4073 1.56223  -2
  18   2   3 29.4073 1.56223   1
 -24   2   3 14.2321 0.99234  -2
  20   2   3 14.2321 0.99234   1
  20   2   3 14.1946 0.74839   1
  20   2   3 2.33350 0.36628   2
  22   2   3 0.31741 0.40834   1
  22   2   3 -0.1285 0.36682   2
  24   2   3 -0.2696 0.40550   2
  24   2   3 1.03866 0.24574   1
  26   2   3 5.08359 0.34406   1
  26   2   3 1.08174 0.20537   2
 -29   3   3 110.388 2.04312   1
 -29   3   3 16.7905 0.59521   2
  23   3   3 11.4710 1.24344  -2
 -27   3   3 11.4710 1.24344   1
 -27   3   3 0.07561 0.23259   2
 -27   3   3 0.08887 0.23134   1
  21   3   3 30.1256 0.91861  -2
 -25   3   3 30.1256 0.91861   1
 -25   3   3 4.81680 0.45337   2
 -25   3   3 23.2958 0.68181   1
  19   3   3 33.5109 0.95365  -2
 -23   3   3 33.5109 0.95365   1
 -23   3   3 10.3674 0.64760   1
 -23   3   3 2.33286 0.47419   2
  17   3   3 115.911 4.43824  -2
 -21   3   3 115.911 4.43824   1
 -21   3   3 20.2427 0.76244   2
 -21   3   3 117.923 2.06304   1
 -19   3   3 196.263 3.17461   1
  15   3   3 247.312 4.65396  -2
 -19   3   3 247.312 4.65396   1
 -19   3   3 34.4661 0.94287   2
  13   3   3 9.94960 1.47525  -2
 -17   3   3 9.94960 1.47525   1
 -17   3   3 4.29740 1.10658   1
 -17   3   3 0.45269 0.62598   2
  11   3   3 51.4628 1.04481  -2
 -15   3   3 51.4628 1.04481   1
 -15   3   3 7.99143 0.60633   2
 -15   3   3 45.8728 1.49883   1
 -13   3   3 45.3736 1.18558   1
   9   3   3 41.5083 1.34958  -2
 -13   3   3 41.5083 1.34958   1
 -13   3   3 7.76191 0.54878   2
   7   3   3 60.2923 4.42825  -2
 -11   3   3 60.2923 4.42825   1
 -11   3   3 1.05549 1.06786   2
 -11   3   3 19.3112 0.88161   1
  -9   3   3 27.5267 1.67252   1
  -9   3   3 4.49051 0.64029   2
   5   3   3 54.6728 3.59459  -2
  -9   3   3 54.6728 3.59459   1
   3   3   3 79.6440 3.24992  -2
  -7   3   3 79.6440 3.24992   1
  -7   3   3 4.47082 0.47196   1
  -7   3   3 0.43134 0.43146   2
  -5   3   3 202.113 3.40497   1
  -5   3   3 36.8603 1.36909   2
   1   3   3 284.454 9.56607  -2
  -5   3   3 284.454 9.56607   1
  -3   3   3 301.266 5.38094   1
  -3   3   3 50.5450 1.52125   2
  -1   3   3 350.023 13.7157  -2
  -3   3   3 350.023 13.7157   1
  -1   3   3 186.795 4.15972   1
  -1   3   3 32.7279 0.90457   2
  -3   3   3 246.726 6.47759  -2
  -1   3   3 246.726 6.47759   1
  -5   3   3 420.559 14.1550  -2
   1   3   3 420.559 14.1550   1
   1   3   3 66.3654 1.31125   2
   1   3   3 395.862 8.77155   1
  -7   3   3 405.942 16.0589  -2
   3   3   3 405.942 16.0589   1
   3   3   3 69.5780 1.50120   2
   3   3   3 425.715 7.78317   1
   5   3   3 30.8176 1.35684   2
   5   3   3 187.200 4.26829   1
 -11   3   3 264.087 6.26391  -2
   7   3   3 264.087 6.26391   1
   7   3   3 42.0962 1.80846   2
 -13   3   3 14.7284 1.42296  -2
   9   3   3 14.7284 1.42296   1
   9   3   3 8.92699 0.75982   1
   9   3   3 2.00200 0.43924   2
  11   3   3 60.9512 1.30619   1
 -15   3   3 68.8797 1.37391  -2
  11   3   3 68.8797 1.37391   1
  11   3   3 9.40128 0.86383   2
  13   3   3 39.4320 1.05781   1
 -17   3   3 37.2274 1.88332  -2
  13   3   3 37.2274 1.88332   1
  13   3   3 6.14455 0.64324   2
 -19   3   3 347.846 5.60243  -2
  15   3   3 347.846 5.60243   1
  15   3   3 320.994 4.94970   1
  15   3   3 53.5293 1.12450   2
  17   3   3 0.70069 0.41055   2
 -21   3   3 17.7624 1.17983  -2
  17   3   3 17.7624 1.17983   1
  17   3   3 1.31026 0.44545   1
  19   3   3 24.4963 0.73939   2
  19   3   3 152.675 2.49073   1
 -23   3   3 158.680 3.83092  -2
  19   3   3 158.680 3.83092   1
 -25   3   3 32.8179 1.32601  -2
  21   3   3 32.8179 1.32601   1
  21   3   3 4.33688 0.44704   2
  21   3   3 29.9411 0.79491   1
  23   3   3 9.12000 0.36089   2
  23   3   3 59.6228 0.86537   1
  25   3   3 4.53757 0.29021   2
  25   3   3 22.6850 0.53381   1
 -26   4   3 2.97470 0.26949   1
 -26   4   3 0.11041 0.16873   2
 -24   4   3 0.82378 0.28476   2
 -24   4   3 4.37486 0.47304   1
  20   4   3 6.65401 0.82135  -2
 -24   4   3 6.65401 0.82135   1
  18   4   3 46.6016 1.82214  -2
 -22   4   3 46.6016 1.82214   1
 -22   4   3 6.30041 0.46815   2
 -22   4   3 40.2369 1.04351   1
 -20   4   3 30.9734 0.74280   2
 -20   4   3 189.932 3.01206   1
  16   4   3 195.578 3.76535  -2
 -20   4   3 195.578 3.76535   1
  14   4   3 82.9908 2.44233  -2
 -18   4   3 82.9908 2.44233   1
 -18   4   3 1.78651 0.81849   2
 -18   4   3 8.46433 0.62818   1
  12   4   3 56.8945 1.16480  -2
 -16   4   3 56.8945 1.16480   1
 -16   4   3 52.7955 2.29671   1
 -16   4   3 11.9016 1.38924   2
 -14   4   3 51.3670 1.58168   1
  10   4   3 62.7229 1.69142  -2
 -14   4   3 62.7229 1.69142   1
 -14   4   3 11.3684 0.74468   2
   8   4   3 19.9141 0.85852  -2
 -12   4   3 19.9141 0.85852   1
 -12   4   3 1.39002 0.45701   2
 -12   4   3 1.55361 0.52482   1
   6   4   3 22.8874 0.98738  -2
 -10   4   3 22.8874 0.98738   1
 -10   4   3 3.06857 0.49894   2
 -10   4   3 22.3804 1.02703   1
   4   4   3 370.515 4.60314  -2
  -8   4   3 370.515 4.60314   1
  -8   4   3 339.614 5.84403   1
  -8   4   3 58.3400 1.18057   2
  -6   4   3 85.8688 1.38972   2
  -6   4   3 509.346 7.88044   1
   2   4   3 501.694 7.96891  -2
  -6   4   3 501.694 7.96891   1
  -4   4   3 1.01792 0.43200   2
  -4   4   3 5.11020 0.55340   1
   0   4   3 3.14584 1.50882  -2
  -4   4   3 3.14584 1.50882   1
  -2   4   3 1.25487 0.37374   2
  -2   4   3 4.98258 0.49304   1
  -2   4   3 -2.2178 3.14637  -2
  -2   4   3 -2.2178 3.14637   1
   0   4   3 2.14940 0.47415   1
  -4   4   3 4.82821 1.31150  -2
   0   4   3 4.82821 1.31150   1
   0   4   3 1.09319 0.43657   2
   2   4   3 3.39000 0.60616   1
  -6   4   3 83.2473 1.77197  -2
   2   4   3 83.2473 1.77197   1
   2   4   3 1.13953 0.42209   2
   4   4   3 30.6024 1.07944   2
   4   4   3 176.928 2.71556   1
  -8   4   3 229.601 3.41127  -2
   4   4   3 229.601 3.41127   1
   6   4   3 1.22388 0.49124   2
 -10   4   3 9.68808 0.85922  -2
   6   4   3 9.68808 0.85922   1
   6   4   3 6.06578 0.69018   1
 -12   4   3 93.5931 1.69909  -2
   8   4   3 93.5931 1.69909   1
   8   4   3 88.9162 1.87245   1
   8   4   3 14.8528 0.87878   2
  10   4   3 13.2646 0.83677   2
 -14   4   3 85.3932 1.75657  -2
  10   4   3 85.3932 1.75657   1
  10   4   3 76.0902 1.57170   1
 -16   4   3 65.7333 1.09292  -2
  12   4   3 65.7333 1.09292   1
  12   4   3 59.6348 2.68940   1
 -18   4   3 507.999 7.97361  -2
  14   4   3 507.999 7.97361   1
  14   4   3 497.443 7.40914   1
  14   4   3 77.5521 1.43325   2
  16   4   3 5.59601 0.75582   2
 -20   4   3 50.0087 1.80677  -2
  16   4   3 50.0087 1.80677   1
  16   4   3 18.3469 0.65997   1
 -22   4   3 8.58633 1.20897  -2
  18   4   3 8.58633 1.20897   1
  18   4   3 1.14673 0.30731   1
  18   4   3 0.18791 0.26919   2
  20   4   3 13.4496 0.64199   1
 -24   4   3 13.3382 1.14384  -2
  20   4   3 13.3382 1.14384   1
  20   4   3 1.61653 0.27302   2
  22   4   3 36.1526 0.61039   1
  22   4   3 5.83343 0.25568   2
 -23   5   3 8.48765 0.32641   2
 -23   5   3 55.8435 1.36816   1
 -21   5   3 0.01282 0.24652   1
 -21   5   3 -0.2600 0.30808   2
 -19   5   3 0.84507 0.24079   2
 -19   5   3 5.23076 0.43750   1
  15   5   3 10.3915 1.28137  -2
 -19   5   3 10.3915 1.28137   1
 -17   5   3 11.4274 0.60711   2
  13   5   3 73.2988 3.00719  -2
 -17   5   3 73.2988 3.00719   1
 -17   5   3 75.8840 2.97424   1
  11   5   3 0.46709 0.61155  -2
 -15   5   3 0.46709 0.61155   1
 -15   5   3 -0.1797 0.40434   2
   9   5   3 22.0859 0.90357  -2
 -13   5   3 22.0859 0.90357   1
   7   5   3 15.9572 0.76252  -2
 -11   5   3 15.9572 0.76252   1
 -11   5   3 13.6768 1.14652   1
   5   5   3 18.3066 0.76626  -2
  -9   5   3 18.3066 0.76626   1
  -9   5   3 -0.3976 0.66675   1
  -9   5   3 0.47929 0.72175   2
   3   5   3 403.055 4.65301  -2
  -7   5   3 403.055 4.65301   1
  -7   5   3 64.1442 2.48803   2
   1   5   3 80.5276 1.41845  -2
  -5   5   3 80.5276 1.41845   1
  -5   5   3 81.2274 3.14763   1
  -5   5   3 14.1670 1.22870   2
  -3   5   3 8.52929 1.12899   2
  -1   5   3 50.1753 1.09424  -2
  -3   5   3 50.1753 1.09424   1
  -3   5   3 9.69274 0.72299  -2
  -1   5   3 9.69274 0.72299   1
  -1   5   3 1.42071 0.77362   1
   1   5   3 13.9642 1.36356   1
  -5   5   3 25.9579 0.82104  -2
   1   5   3 25.9579 0.82104   1
   1   5   3 1.33648 0.69717   2
  -7   5   3 142.611 2.07489  -2
   3   5   3 142.611 2.07489   1
   3   5   3 79.2659 2.95154   1
  -9   5   3 106.579 1.89472  -2
   5   5   3 106.579 1.89472   1
   5   5   3 103.056 3.58722   1
   5   5   3 16.5714 1.19958   2
 -11   5   3 20.9942 0.90299  -2
   7   5   3 20.9942 0.90299   1
   7   5   3 3.60176 0.82082   2
 -13   5   3 6.74304 0.74680  -2
   9   5   3 6.74304 0.74680   1
  11   5   3 -0.2980 0.45341   1
 -15   5   3 -0.2344 0.62954  -2
  11   5   3 -0.2344 0.62954   1
  13   5   3 16.3539 0.79270   1
  13   5   3 2.09915 0.83931   2
 -17   5   3 27.9799 1.70213  -2
  13   5   3 27.9799 1.70213   1
  15   5   3 21.7554 0.60622   1
  15   5   3 3.91923 0.39031   2
 -19   5   3 24.0277 2.01158  -2
  15   5   3 24.0277 2.01158   1
  17   5   3 2.30577 0.33802   1
  17   5   3 0.39528 0.22753   2
  19   5   3 3.99607 0.33584   1
  19   5   3 0.33660 0.16623   2
 -18   6   3 -0.1676 0.33327   2
 -18   6   3 0.13745 0.22653   1
  12   6   3 0.53418 0.81856  -2
 -16   6   3 0.53418 0.81856   1
 -16   6   3 0.55470 0.27411   2
 -16   6   3 0.38646 0.22291   1
  10   6   3 16.8101 0.61234  -2
 -14   6   3 16.8101 0.61234   1
   8   6   3 39.9271 0.73086  -2
 -12   6   3 39.9271 0.73086   1
   6   6   3 0.61418 1.05093  -2
 -10   6   3 0.61418 1.05093   1
   4   6   3 31.4798 1.30408  -2
  -8   6   3 31.4798 1.30408   1
   2   6   3 9.67719 0.65245  -2
  -6   6   3 9.67719 0.65245   1
   0   6   3 19.9219 0.70003  -2
  -4   6   3 19.9219 0.70003   1
  -2   6   3 341.914 4.70246  -2
  -2   6   3 341.914 4.70246   1
  -4   6   3 11.4763 0.63155  -2
   0   6   3 11.4763 0.63155   1
  -6   6   3 50.4494 1.09428  -2
   2   6   3 50.4494 1.09428   1
  -8   6   3 152.775 2.11462  -2
   4   6   3 152.775 2.11462   1
 -10   6   3 13.2985 1.10893  -2
   6   6   3 13.2985 1.10893   1
 -12   6   3 62.1254 1.04192  -2
   8   6   3 62.1254 1.04192   1
  10   6   3 23.1975 1.35185   1
 -14   6   3 24.2985 0.79129  -2
  10   6   3 24.2985 0.79129   1
 -16   6   3 3.21646 0.66867  -2
  12   6   3 3.21646 0.66867   1
  12   6   3 0.29712 0.19843   2
  12   6   3 2.58560 0.36032   1
  14   6   3 6.62451 0.55463   1
  14   6   3 0.62718 0.19679   2
 -18   6   3 7.01655 1.10857  -2
  14   6   3 7.01655 1.10857   1
 -11   7   3 0.71048 0.35461   2
   7   7   3 7.87871 1.03760  -2
 -11   7   3 7.87871 1.03760   1
   5   7   3 4.41170 0.69567  -2
  -9   7   3 4.41170 0.69567   1
   3   7   3 13.6258 1.32417  -2
  -7   7   3 13.6258 1.32417   1
   1   7   3 26.0404 1.15705  -2
  -5   7   3 26.0404 1.15705   1
  -1   7   3 52.3107 1.54251  -2
  -3   7   3 52.3107 1.54251   1
  -3   7   3 10.5876 0.86297  -2
  -1   7   3 10.5876 0.86297   1
  -5   7   3 92.4843 1.80411  -2
   1   7   3 92.4843 1.80411   1
  -7   7   3 2.97992 0.66317  -2
   3   7   3 2.97992 0.66317   1
  -9   7   3 1.25646 0.52627  -2
   5   7   3 1.25646 0.52627   1
   7   7   3 3.21762 0.42466   1
 -30   0   4 1.87687 0.30195   1
 -30   0   4 0.33745 0.26080   2
 -28   0   4 73.8692 1.37671   1
 -28   0   4 11.0503 0.58672   2
 -26   0   4 378.620 5.88102   1
 -26   0   4 59.3248 1.37340   2
 -24   0   4 629.819 9.59151   1
 -24   0   4 96.2881 2.02210   2
 -22   0   4 188.173 3.29277   1
 -22   0   4 30.6310 1.21418   2
 -20   0   4 119.459 1.69830   1
 -20   0   4 20.2307 1.03238   2
 -18   0   4 1.34163 0.46583   1
 -18   0   4 0.39388 0.53414   2
 -16   0   4 22.0584 1.30070   2
 -16   0   4 139.743 4.22248   1
 -14   0   4 14.7022 0.89690   1
 -14   0   4 1.98412 0.41995   2
 -12   0   4 16.8789 1.08681   2
 -12   0   4 115.021 2.11448   1
 -10   0   4 33.6165 0.89336   1
 -10   0   4 5.56462 0.49445   2
  -8   0   4 1035.33 14.7176   1
  -8   0   4 169.275 2.54984   2
  -6   0   4 1140.91 16.1640   1
  -6   0   4 181.858 2.90707   2
  -4   0   4 9999.99 154.214   1
  -4   0   4 1845.13 28.9719   2
  -2   0   4 6492.21 131.976   1
  -2   0   4 1275.92 25.9325   2
   0   0   4 825.272 14.5592   2
   0   0   4 4302.79 67.6614   1
   2   0   4 -0.0406 0.11386   2
   2   0   4 0.05589 0.12056   1
   4   0   4 14.4194 0.45549   2
   4   0   4 82.4653 1.67943   1
   6   0   4 143.401 2.82130   2
   6   0   4 916.557 17.8268   1
   8   0   4 135.744 3.78971   1
   8   0   4 23.4671 0.87736   2
  10   0   4 31.8642 1.28260   2
  10   0   4 194.162 4.41953   1
  12   0   4 86.7571 2.59625   1
  12   0   4 14.5699 1.17656   2
  14   0   4 13.4048 0.62344   2
  14   0   4 83.7545 2.09650   1
  16   0   4 33.0038 1.32318   1
  16   0   4 6.01805 0.57700   2
  18   0   4 79.1131 1.85385   1
  18   0   4 12.9207 0.74951   2
  20   0   4 202.496 3.81830   1
  20   0   4 31.5889 0.89878   2
  22   0   4 1.36079 0.38214   2
  22   0   4 10.1328 0.66302   1
  24   0   4 63.8653 1.39715   1
  24   0   4 10.5009 0.49233   2
  26   0   4 11.3319 0.52500   1
  26   0   4 2.27884 0.28323   2
 -31   1   4 0.01924 0.21795   2
 -31   1   4 1.15856 0.22316   1
 -29   1   4 0.39237 0.21839   2
 -29   1   4 4.39858 0.37525   1
 -27   1   4 0.95691 0.32288   2
 -27   1   4 6.00557 0.40356   1
 -25   1   4 257.554 2.72849   1
 -25   1   4 41.4747 0.79734   2
 -23   1   4 6.09770 0.47778   2
 -23   1   4 37.6991 0.65952   1
 -21   1   4 38.7788 0.80242   1
 -21   1   4 7.16460 0.64233   2
 -19   1   4 202.474 2.00441   1
 -19   1   4 31.7131 0.89545   2
 -17   1   4 2.06495 0.46943   2
 -17   1   4 5.75606 0.46303   1
 -15   1   4 31.0907 1.07909   1
 -15   1   4 4.62083 0.43372   2
 -13   1   4 35.0689 0.96526   1
 -13   1   4 6.43722 0.54766   2
 -11   1   4 106.062 1.50979   2
 -11   1   4 633.948 7.40484   1
  -9   1   4 341.743 4.05000   1
  -9   1   4 55.4781 0.85961   2
  -7   1   4 986.826 10.3132   1
  -7   1   4 153.892 2.01279   2
  -5   1   4 0.17468 0.09884   2
  -5   1   4 0.19568 0.10887   1
  -3   1   4 8524.27 105.172   1
  -3   1   4 1612.54 17.7593   2
  -1   1   4 27.5369 0.42864   2
  -1   1   4 169.822 1.88005   1
   1   1   4 24.5037 0.38179   2
   1   1   4 145.962 1.79899   1
   3   1   4 8.47328 0.27505   2
   3   1   4 56.1694 0.85177   1
   5   1   4 76.6248 1.05686   2
   5   1   4 470.278 5.82562   1
   7   1   4 0.19005 0.22151   2
   7   1   4 0.20890 0.22746   1
   9   1   4 342.342 5.63053   1
   9   1   4 52.5641 1.25154   2
  11   1   4 163.164 3.41912   1
  11   1   4 27.2975 1.11830   2
  13   1   4 126.439 1.91102   1
  13   1   4 20.4706 0.55395   2
  15   1   4 5.00847 0.31476   2
  15   1   4 28.6696 0.94833   1
  17   1   4 87.5028 1.37224   1
  17   1   4 14.4462 0.43862   2
  19   1   4 386.456 4.89088   1
  19   1   4 59.7287 0.79562   2
  21   1   4 9.29183 0.38901   2
  21   1   4 54.3414 0.96056   1
  23   1   4 19.9944 0.54103   1
  23   1   4 3.32632 0.28472   2
  25   1   4 3.40079 0.30235   2
  25   1   4 21.2094 0.56515   1
 -30   2   4 1.59628 0.24231   1
 -30   2   4 0.13848 0.17056   2
 -28   2   4 6.32906 0.38818   1
 -28   2   4 0.48478 0.21675   2
 -26   2   4 22.8163 0.73681   2
 -26   2   4 145.637 1.74972   1
 -24   2   4 87.0293 1.09650   1
 -24   2   4 13.8991 0.51003   2
 -22   2   4 16.3320 0.49960   1
 -22   2   4 2.25511 0.34907   2
 -20   2   4 0.64517 0.39691   2
 -20   2   4 6.29731 0.40411   1
 -18   2   4 171.213 1.85097   1
 -18   2   4 27.2860 0.70705   2
 -16   2   4 0.13702 0.30194   2
 -16   2   4 1.73923 0.33576   1
 -14   2   4 -0.0193 0.55498   2
 -14   2   4 1.51724 0.53643   1
 -12   2   4 1074.29 15.1507   1
 -12   2   4 177.567 2.83489   2
 -10   2   4 14.6209 0.55873   2
 -10   2   4 89.4363 1.27347   1
  -8   2   4 0.20300 0.16853   2
  -8   2   4 1.17617 0.20680   1
  -6   2   4 317.320 4.30957   1
  -6   2   4 54.0176 0.87531   2
  -4   2   4 187.730 2.55981   1
  -4   2   4 31.0410 0.59602   2
  -2   2   4 2.11096 0.20264   1
  -2   2   4 0.49288 0.15218   2
   0   2   4 169.695 2.53035   1
   0   2   4 29.9076 0.63686   2
   2   2   4 1.05247 0.20637   2
   2   2   4 4.79497 0.29392   1
   4   2   4 48.1552 0.79141   2
   4   2   4 281.196 3.88165   1
   6   2   4 18.8914 0.66941   1
   6   2   4 2.78737 0.32715   2
   8   2   4 7.18693 0.62280   2
   8   2   4 41.6270 1.20270   1
  10   2   4 9.42599 0.52608   2
  10   2   4 61.2744 1.07948   1
  12   2   4 21.7028 0.54654   2
  12   2   4 132.081 1.72761   1
  14   2   4 12.7948 0.48731   2
  14   2   4 79.8590 1.27473   1
  16   2   4 1.03506 0.23911   2
  16   2   4 6.16633 0.50726   1
  18   2   4 11.9206 0.42386   2
  18   2   4 74.4196 1.22475   1
  20   2   4 6.01536 0.44589   1
  20   2   4 0.94916 0.21027   2
  22   2   4 0.58154 0.22442   2
  22   2   4 0.62508 0.26281   1
  24   2   4 0.34123 0.21755   1
  24   2   4 0.38579 0.20792   2
 -29   3   4 0.15867 0.21867   2
 -29   3   4 3.30230 0.34216   1
 -27   3   4 6.18405 0.33638   1
 -27   3   4 0.96878 0.19803   2
 -25   3   4 2.98852 0.30114   2
 -25   3   4 17.1820 0.46109   1
 -23   3   4 -0.0821 0.26023   2
 -23   3   4 0.12103 0.22515   1
 -21   3   4 7.40764 0.43576   2
 -21   3   4 39.5296 0.73566   1
 -19   3   4 6.43894 0.43474   2
 -19   3   4 42.8983 0.71797   1
 -17   3   4 1.72708 0.31402   2
 -17   3   4 8.42906 0.54209   1
 -15   3   4 21.3510 0.59000   1
 -15   3   4 4.45444 0.34219   2
 -13   3   4 6.70158 0.40369   1
 -13   3   4 2.04640 0.30863   2
 -11   3   4 18.5834 0.68779   2
 -11   3   4 113.464 2.02812   1
  -9   3   4 92.3211 1.99776   2
  -9   3   4 554.406 11.5338   1
  -7   3   4 168.211 2.71775   1
  -7   3   4 27.8229 0.98583   2
  -5   3   4 21.8533 0.87255   2
  -5   3   4 128.796 2.34081   1
  -3   3   4 0.37995 0.35143   2
  -3   3   4 0.95198 0.34956   1
  -1   3   4 1.39655 0.34435   2
  -1   3   4 7.38770 0.63385   1
   1   3   4 18.5696 0.76174   2
   1   3   4 115.021 2.24234   1
   3   3   4 24.1389 0.85737   2
   3   3   4 138.155 2.64019   1
   5   3   4 -0.4261 0.52368   1
   5   3   4 -0.4139 0.50455   2
   7   3   4 0.24577 0.30347   2
   7   3   4 4.12692 0.40560   1
   9   3   4 0.19570 0.29652   2
   9   3   4 0.32062 0.32444   1
  11   3   4 38.7167 0.70559   1
  11   3   4 6.12027 0.39973   2
  13   3   4 0.89410 0.29912   1
  13   3   4 0.42672 0.24222   2
  15   3   4 43.3279 0.82526   1
  15   3   4 7.59920 0.37554   2
  17   3   4 143.817 1.85752   1
  17   3   4 22.6872 0.56250   2
  19   3   4 39.1443 0.94687   1
  19   3   4 7.32539 0.42845   2
  21   3   4 12.3227 0.46280   1
  21   3   4 1.73588 0.17845   2
  23   3   4 5.54019 0.29221   2
  23   3   4 35.2664 0.68131   1
 -26   4   4 9.86842 0.34279   1
 -26   4   4 1.96811 0.20339   2
 -24   4   4 7.48446 0.42034   2
 -24   4   4 45.4401 0.71890   1
 -22   4   4 0.57855 0.22087   1
 -22   4   4 -0.0591 0.24195   2
 -20   4   4 2.06029 0.25483   2
 -20   4   4 13.4914 0.46474   1
 -18   4   4 369.087 3.99801   1
 -18   4   4 59.9812 0.78999   2
 -16   4   4 72.9130 1.05045   1
 -16   4   4 11.4657 0.43685   2
 -14   4   4 3.14508 0.30550   2
 -14   4   4 18.3247 0.55763   1
 -12   4   4 8.16471 0.48180   1
 -12   4   4 1.76070 0.28817   2
 -10   4   4 14.8040 0.48960   2
 -10   4   4 84.2184 1.08111   1
  -8   4   4 364.560 3.45349   1
  -8   4   4 59.9296 0.86033   2
  -6   4   4 0.70803 0.31501   2
  -6   4   4 1.13012 0.33884   1
  -4   4   4 114.911 1.45896   1
  -4   4   4 19.0321 0.59716   2
  -2   4   4 0.23763 0.34277   2
  -2   4   4 0.94493 0.36434   1
   0   4   4 7.28764 0.47145   2
   0   4   4 44.8773 0.80470   1
   2   4   4 1.63611 0.34478   1
   2   4   4 0.68283 0.29120   2
   4   4   4 11.8304 0.46212   2
   4   4   4 71.5900 0.95450   1
   6   4   4 35.0864 0.65418   2
   6   4   4 218.288 2.23090   1
   8   4   4 4.58202 0.38230   1
   8   4   4 0.97423 0.32467   2
  10   4   4 184.121 2.15373   1
  10   4   4 29.0088 0.57873   2
  12   4   4 52.2268 0.75915   1
  12   4   4 8.62510 0.43212   2
  14   4   4 18.1865 0.51439   1
  14   4   4 2.47207 0.25261   2
  16   4   4 0.93798 0.23417   2
  16   4   4 7.49572 0.54132   1
  18   4   4 0.56258 0.19804   2
  18   4   4 4.15528 0.36931   1
  20   4   4 9.85755 0.33163   2
  20   4   4 63.2021 1.04363   1
  22   4   4 27.3583 0.53173   1
  22   4   4 4.98607 0.27341   2
 -23   5   4 6.54778 0.33731   1
 -23   5   4 1.31509 0.19439   2
 -21   5   4 2.33253 0.29844   2
 -21   5   4 12.8700 0.43135   1
 -19   5   4 9.92963 0.40790   1
 -19   5   4 1.48660 0.26609   2
 -17   5   4 2.80424 0.27277   1
 -17   5   4 0.43862 0.22994   2
 -15   5   4 43.8291 0.77140   1
 -15   5   4 7.56972 0.40274   2
 -13   5   4 22.6787 0.51964   2
 -13   5   4 139.412 1.80245   1
 -11   5   4 14.1504 0.44305   2
 -11   5   4 80.4197 1.10821   1
  -9   5   4 4.18523 0.33362   1
  -9   5   4 0.81639 0.25033   2
  -7   5   4 16.8312 0.58571   1
  -7   5   4 3.08090 0.28759   2
  -5   5   4 0.11966 0.27215   2
  -5   5   4 0.38332 0.30630   1
  -3   5   4 23.9339 0.62432   2
  -3   5   4 142.033 1.87162   1
  -1   5   4 28.2951 0.66398   2
  -1   5   4 165.741 2.00213   1
   1   5   4 55.0015 0.93092   2
   1   5   4 328.417 3.89470   1
   3   5   4 268.908 2.87257   1
   3   5   4 44.8141 0.80298   2
   5   5   4 0.11897 0.25268   2
   5   5   4 1.62374 0.28114   1
   7   5   4 1.88752 0.25679   2
   7   5   4 14.5275 0.50476   1
   9   5   4 0.46008 0.26665   1
   9   5   4 0.11290 0.23211   2
  11   5   4 17.0225 0.54097   1
  11   5   4 2.80408 0.26384   2
  13   5   4 -0.3091 0.18669   2
  13   5   4 0.05207 0.24074   1
  15   5   4 8.47044 0.35152   2
  15   5   4 52.1796 0.95470   1
  17   5   4 14.6498 0.38661   2
  17   5   4 96.5986 1.69409   1
  19   5   4 0.11072 0.17811   1
  19   5   4 0.01973 0.13916   2
 -18   6   4 0.70765 0.16523   1
 -18   6   4 -0.0681 0.16502   2
 -16   6   4 11.2814 0.38887   1
 -16   6   4 1.50525 0.22587   2
 -14   6   4 18.8813 0.47093   1
 -14   6   4 3.09637 0.23735   2
 -12   6   4 6.27089 0.36782   1
 -12   6   4 1.44293 0.22651   2
 -10   6   4 34.8244 0.79631   1
 -10   6   4 5.82158 0.44763   2
  -8   6   4 0.01359 0.26777   1
  -8   6   4 0.07116 0.24991   2
  -6   6   4 114.092 1.77438   1
  -6   6   4 18.4327 0.47566   2
  -4   6   4 -0.0425 0.23200   2
  -4   6   4 0.50750 0.26034   1
  -2   6   4 22.5911 0.54165   2
  -2   6   4 140.327 1.94184   1
   0   6   4 2.72402 0.28792   2
   0   6   4 13.7689 0.47905   1
   2   6   4 9.18335 0.43592   1
   2   6   4 1.42585 0.25476   2
   4   6   4 -0.0064 0.24156   2
   4   6   4 0.93249 0.27174   1
   6   6   4 10.9149 0.41569   2
   6   6   4 64.4081 0.95407   1
   8   6   4 0.07579 0.18802   2
   8   6   4 0.44043 0.22339   1
  10   6   4 16.0757 0.42663   1
  10   6   4 2.78992 0.21322   2
  12   6   4 0.40107 0.18891   1
  12   6   4 -0.0095 0.14143   2
  14   6   4 5.01000 0.27681   2
  14   6   4 27.5954 0.74478   1
 -11   7   4 43.4166 0.74351   1
 -11   7   4 7.97439 0.40388   2
  -9   7   4 0.42846 0.19534   2
  -9   7   4 1.28767 0.18839   1
  -7   7   4 0.50283 0.19016   1
  -7   7   4 -0.1106 0.20007   2
  -5   7   4 13.5382 0.40267   1
  -5   7   4 2.14336 0.20793   2
  -3   7   4 0.51109 0.19601   2
  -3   7   4 3.22643 0.29157   1
  -1   7   4 0.90373 0.22543   1
  -1   7   4 0.09293 0.18170   2
   1   7   4 1.32183 0.18613   2
   1   7   4 11.3894 0.41444   1
   3   7   4 39.7496 0.71211   1
   3   7   4 6.09184 0.31424   2
   5   7   4 0.70378 0.16135   2
   5   7   4 7.86125 0.41653   1
   7   7   4 33.1214 0.92775   1
   7   7   4 4.60425 0.24641   2
 -32   0   5 0.15291 0.32668   1
 -32   0   5 -0.2208 0.27295   2
 -30   0   5 0.04246 0.43865   2
 -30   0   5 -0.0296 0.37765   1
 -28   0   5 1.01766 0.94615   1
 -28   0   5 0.51997 0.52415   2
 -26   0   5 1.19738 1.07688   1
 -24   0   5 -0.3670 0.89963   1
 -22   0   5 0.18176 1.06895   1
 -20   0   5 1.23074 1.40288   1
 -18   0   5 -1.6059 1.38802   1
 -16   0   5 -2.2328 1.95452   1
 -14   0   5 0.10460 1.11880   1
 -12   0   5 -0.2567 0.80693   1
 -10   0   5 0.28693 0.42015   1
 -10   0   5 0.01241 0.24459   2
  -8   0   5 -0.0019 0.30020   1
  -8   0   5 0.13954 0.24650   2
  -6   0   5 0.08462 0.19375   1
  -6   0   5 0.24489 0.15096   2
  -4   0   5 -0.0120 0.18431   1
  -4   0   5 -0.1519 0.14995   2
  -2   0   5 0.05991 0.16206   1
  -2   0   5 0.17798 0.12712   2
   0   0   5 0.02484 0.15667   1
   0   0   5 -0.0493 0.20263   2
   2   0   5 0.05121 0.21849   1
   2   0   5 -0.1319 0.35444   2
   4   0   5 0.27030 0.30089   1
   4   0   5 0.01246 0.48769   2
   6   0   5 0.15605 0.97833   1
   8   0   5 1.01582 1.36190   1
  10   0   5 -0.5530 1.59547   1
  12   0   5 -0.4117 1.25116   1
  14   0   5 -0.4274 1.15036   1
  16   0   5 0.24641 1.09180   1
  18   0   5 -0.1990 0.85512   1
  20   0   5 -0.5682 0.78316   1
  22   0   5 0.63185 0.46086   1
  22   0   5 0.01300 0.42836   2
  24   0   5 0.17428 0.37956   1
  24   0   5 -0.1330 0.38264   2
  26   0   5 0.26386 0.36533   1
  26   0   5 -0.0695 0.36910   2
 -31   1   5 3.82143 0.38548   1
 -31   1   5 0.34607 0.32336   2
 -29   1   5 55.6016 1.60665   1
  23   1   5 61.4643 1.43941  -2
 -29   1   5 61.4643 1.43941   1
 -29   1   5 8.95830 0.63213   2
 -27   1   5 10.4749 0.83204   1
  21   1   5 10.6060 1.21235  -2
 -27   1   5 10.6060 1.21235   1
  19   1   5 312.484 4.43345  -2
 -25   1   5 312.484 4.43345   1
  17   1   5 22.7809 0.87123  -2
 -23   1   5 22.7809 0.87123   1
  15   1   5 46.5818 1.65688  -2
 -21   1   5 46.5818 1.65688   1
  13   1   5 36.1573 0.78760  -2
 -19   1   5 36.1573 0.78760   1
  11   1   5 3.83987 0.74147  -2
 -17   1   5 3.83987 0.74147   1
   9   1   5 317.290 5.38417  -2
 -15   1   5 317.290 5.38417   1
   7   1   5 881.577 13.8111  -2
 -13   1   5 881.577 13.8111   1
   5   1   5 1212.14 17.6977  -2
 -11   1   5 1212.14 17.6977   1
 -11   1   5 202.112 7.22873   2
  -9   1   5 208.595 4.40039   1
   3   1   5 432.923 7.76780  -2
  -9   1   5 432.923 7.76780   1
  -9   1   5 36.2735 1.02575   2
  -7   1   5 1150.91 16.2454   1
  -7   1   5 193.855 3.15218   2
   1   1   5 1270.00 32.4232  -2
  -7   1   5 1270.00 32.4232   1
  -5   1   5 -0.0172 0.15269   1
  -5   1   5 0.16444 0.13008   2
  -1   1   5 127.703 2.91506  -2
  -5   1   5 127.703 2.91506   1
  -3   1   5 1145.39 18.9889   2
  -3   1   5 6114.95 91.2245   1
  -3   1   5 5971.89 153.391  -2
  -3   1   5 5971.89 153.391   1
  -1   1   5 783.431 10.1678   1
  -1   1   5 123.368 1.73749   2
  -5   1   5 777.947 27.7837  -2
  -1   1   5 777.947 27.7837   1
   1   1   5 154.102 2.35648   2
  -7   1   5 1054.12 37.2719  -2
   1   1   5 1054.12 37.2719   1
   1   1   5 879.126 12.4420   1
   3   1   5 1305.93 25.5575   1
   3   1   5 205.187 4.32329   2
  -9   1   5 1335.49 32.0808  -2
   3   1   5 1335.49 32.0808   1
 -11   1   5 304.517 4.94104  -2
   5   1   5 304.517 4.94104   1
   5   1   5 122.899 4.74123   1
 -13   1   5 461.719 8.17023  -2
   7   1   5 461.719 8.17023   1
 -15   1   5 52.9948 1.64262  -2
   9   1   5 52.9948 1.64262   1
 -17   1   5 6.19329 1.14722  -2
  11   1   5 6.19329 1.14722   1
 -19   1   5 81.0971 1.63839  -2
  13   1   5 81.0971 1.63839   1
 -21   1   5 90.2856 2.66800  -2
  15   1   5 90.2856 2.66800   1
 -23   1   5 68.3236 1.52815  -2
  17   1   5 68.3236 1.52815   1
 -25   1   5 106.797 1.98874  -2
  19   1   5 106.797 1.98874   1
  21   1   5 0.66045 0.45405   2
 -27   1   5 1.56735 1.21139  -2
  21   1   5 1.56735 1.21139   1
 -29   1   5 24.5074 1.94284  -2
  23   1   5 24.5074 1.94284   1
  23   1   5 14.5513 0.76961   1
 -31   1   5 3.53416 0.92573  -2
  25   1   5 3.53416 0.92573   1
  25   1   5 0.00070 0.23093   2
  25   1   5 2.79171 0.36809   1
 -30   2   5 -0.0412 0.36063   1
 -30   2   5 0.45896 0.40709   2
  22   2   5 5.60525 0.63828  -2
 -28   2   5 5.60525 0.63828   1
 -28   2   5 0.67363 0.34080   2
 -28   2   5 6.24271 0.69870   1
  20   2   5 8.23386 1.67948  -2
 -26   2   5 8.23386 1.67948   1
 -26   2   5 1.41918 0.33795   1
  18   2   5 68.1356 1.16455  -2
 -24   2   5 68.1356 1.16455   1
  16   2   5 138.608 1.83294  -2
 -22   2   5 138.608 1.83294   1
  14   2   5 234.444 5.12888  -2
 -20   2   5 234.444 5.12888   1
  12   2   5 109.417 1.35612  -2
 -18   2   5 109.417 1.35612   1
  10   2   5 131.369 1.53057  -2
 -16   2   5 131.369 1.53057   1
   8   2   5 579.275 11.8012  -2
 -14   2   5 579.275 11.8012   1
   6   2   5 56.8935 1.73097  -2
 -12   2   5 56.8935 1.73097   1
   4   2   5 345.696 7.35076  -2
 -10   2   5 345.696 7.35076   1
  -8   2   5 196.589 5.17568   1
   2   2   5 228.339 4.27319  -2
  -8   2   5 228.339 4.27319   1
  -8   2   5 35.5091 2.00306   2
   0   2   5 1074.21 17.9030  -2
  -6   2   5 1074.21 17.9030   1
  -6   2   5 173.910 3.96284   2
  -6   2   5 1046.03 34.2498   1
  -4   2   5 4.07699 0.41014   2
  -2   2   5 48.7868 1.16087  -2
  -4   2   5 48.7868 1.16087   1
  -4   2   5 25.3680 1.48430   1
  -4   2   5 144.863 3.68372  -2
  -2   2   5 144.863 3.68372   1
  -2   2   5 22.6171 1.32835   2
  -2   2   5 130.267 2.26337   1
   0   2   5 7.45525 1.22780   2
  -6   2   5 217.920 3.85016  -2
   0   2   5 217.920 3.85016   1
   0   2   5 40.1552 1.97026   1
  -8   2   5 156.239 3.44112  -2
   2   2   5 156.239 3.44112   1
   2   2   5 120.512 5.10864   1
   2   2   5 23.9111 1.78656   2
 -10   2   5 292.719 4.45859  -2
   4   2   5 292.719 4.45859   1
 -12   2   5 240.001 3.81562  -2
   6   2   5 240.001 3.81562   1
 -14   2   5 174.094 4.46742  -2
   8   2   5 174.094 4.46742   1
 -16   2   5 200.508 2.63604  -2
  10   2   5 200.508 2.63604   1
 -18   2   5 546.033 6.45965  -2
  12   2   5 546.033 6.45965   1
 -20   2   5 314.374 5.91080  -2
  14   2   5 314.374 5.91080   1
 -22   2   5 192.758 3.17072  -2
  16   2   5 192.758 3.17072   1
 -24   2   5 310.253 4.85328  -2
  18   2   5 310.253 4.85328   1
  20   2   5 3.89505 0.45733   2
  22   2   5 3.76261 0.54517   1
 -28   2   5 4.68945 1.03273  -2
  22   2   5 4.68945 1.03273   1
  22   2   5 0.62462 0.37755   2
  24   2   5 1.67644 0.42900   1
  24   2   5 0.46915 0.34184   2
  23   3   5 17.9856 1.30653  -2
 -29   3   5 17.9856 1.30653   1
 -29   3   5 17.7358 0.62566   1
 -29   3   5 3.01397 0.35527   2
  21   3   5 10.6406 0.56164  -2
 -27   3   5 10.6406 0.56164   1
 -27   3   5 4.77741 0.45341   1
  19   3   5 56.9324 0.99558  -2
 -25   3   5 56.9324 0.99558   1
 -25   3   5 53.0118 2.07548   1
  17   3   5 13.5048 0.56766  -2
 -23   3   5 13.5048 0.56766   1
  15   3   5 211.795 4.03643  -2
 -21   3   5 211.795 4.03643   1
  13   3   5 35.7103 0.81085  -2
 -19   3   5 35.7103 0.81085   1
  11   3   5 190.136 4.50544  -2
 -17   3   5 190.136 4.50544   1
   9   3   5 95.7572 1.27808  -2
 -15   3   5 95.7572 1.27808   1
   7   3   5 9.14616 0.67357  -2
 -13   3   5 9.14616 0.67357   1
   5   3   5 20.9749 0.93290  -2
 -11   3   5 20.9749 0.93290   1
   3   3   5 11.5104 2.23219  -2
  -9   3   5 11.5104 2.23219   1
   1   3   5 248.531 5.53188  -2
  -7   3   5 248.531 5.53188   1
  -5   3   5 17.8624 1.91266   2
  -1   3   5 88.4166 2.54300  -2
  -5   3   5 88.4166 2.54300   1
  -3   3   5 293.773 6.50576  -2
  -3   3   5 293.773 6.50576   1
  -1   3   5 31.9317 2.38987   1
  -5   3   5 46.3082 1.87966  -2
  -1   3   5 46.3082 1.87966   1
  -7   3   5 563.013 9.28801  -2
   1   3   5 563.013 9.28801   1
  -9   3   5 21.3414 1.90573  -2
   3   3   5 21.3414 1.90573   1
 -11   3   5 122.456 1.87537  -2
   5   3   5 122.456 1.87537   1
 -13   3   5 11.2716 0.74416  -2
   7   3   5 11.2716 0.74416   1
 -15   3   5 18.0904 0.70188  -2
   9   3   5 18.0904 0.70188   1
 -17   3   5 839.339 23.9734  -2
  11   3   5 839.339 23.9734   1
 -19   3   5 151.064 2.17245  -2
  13   3   5 151.064 2.17245   1
 -21   3   5 310.350 4.38184  -2
  15   3   5 310.350 4.38184   1
 -23   3   5 3.85352 0.64295  -2
  17   3   5 3.85352 0.64295   1
 -25   3   5 27.1610 0.74261  -2
  19   3   5 27.1610 0.74261   1
 -27   3   5 38.2585 1.32304  -2
  21   3   5 38.2585 1.32304   1
  21   3   5 6.76951 0.58855   2
  21   3   5 37.8022 1.15175   1
  23   3   5 2.46214 0.38814   1
  23   3   5 0.65443 0.30050   2
 -26   4   5 0.02579 0.22577   1
 -26   4   5 0.83066 0.42077   2
  20   4   5 6.78944 1.16768  -2
 -26   4   5 6.78944 1.16768   1
 -24   4   5 24.2194 0.89634   1
  18   4   5 26.6428 1.18809  -2
 -24   4   5 26.6428 1.18809   1
 -22   4   5 3.07976 0.85560   2
  16   4   5 19.6485 1.74199  -2
 -22   4   5 19.6485 1.74199   1
  14   4   5 35.0132 0.94201  -2
 -20   4   5 35.0132 0.94201   1
  12   4   5 50.4451 1.12628  -2
 -18   4   5 50.4451 1.12628   1
  10   4   5 15.6985 0.68629  -2
 -16   4   5 15.6985 0.68629   1
   8   4   5 31.2499 0.77931  -2
 -14   4   5 31.2499 0.77931   1
   6   4   5 105.196 2.27972  -2
 -12   4   5 105.196 2.27972   1
   4   4   5 88.1003 1.31548  -2
 -10   4   5 88.1003 1.31548   1
   2   4   5 98.5261 1.39769  -2
  -8   4   5 98.5261 1.39769   1
   0   4   5 28.1724 0.92519  -2
  -6   4   5 28.1724 0.92519   1
  -2   4   5 8.23033 0.74004  -2
  -4   4   5 8.23033 0.74004   1
  -4   4   5 9.53466 0.79705  -2
  -2   4   5 9.53466 0.79705   1
  -6   4   5 18.5955 0.76591  -2
   0   4   5 18.5955 0.76591   1
  -8   4   5 155.885 1.84999  -2
   2   4   5 155.885 1.84999   1
 -10   4   5 47.9558 0.87379  -2
   4   4   5 47.9558 0.87379   1
 -12   4   5 172.364 2.97495  -2
   6   4   5 172.364 2.97495   1
 -14   4   5 47.6052 1.01801  -2
   8   4   5 47.6052 1.01801   1
 -16   4   5 5.21119 0.63675  -2
  10   4   5 5.21119 0.63675   1
 -18   4   5 11.7715 0.70119  -2
  12   4   5 11.7715 0.70119   1
 -20   4   5 114.490 1.89344  -2
  14   4   5 114.490 1.89344   1
 -22   4   5 17.2240 1.06393  -2
  16   4   5 17.2240 1.06393   1
  16   4   5 10.6560 1.45723   1
 -24   4   5 11.2418 0.64891  -2
  18   4   5 11.2418 0.64891   1
  20   4   5 3.53943 0.32027   2
  20   4   5 21.1097 0.75274   1
 -26   4   5 19.8031 1.49216  -2
  20   4   5 19.8031 1.49216   1
 -23   5   5 67.9391 1.65317   1
 -23   5   5 9.06310 0.61777   2
  15   5   5 44.3150 0.95242  -2
 -21   5   5 44.3150 0.95242   1
 -21   5   5 10.0779 1.37362   2
  13   5   5 56.7606 1.44068  -2
 -19   5   5 56.7606 1.44068   1
 -19   5   5 50.9191 2.47968   1
  11   5   5 34.6191 2.43083  -2
 -17   5   5 34.6191 2.43083   1
   9   5   5 11.3667 0.54550  -2
 -15   5   5 11.3667 0.54550   1
   7   5   5 28.6723 0.69737  -2
 -13   5   5 28.6723 0.69737   1
   5   5   5 1.86428 0.62939  -2
 -11   5   5 1.86428 0.62939   1
   3   5   5 71.0622 1.37273  -2
  -9   5   5 71.0622 1.37273   1
   1   5   5 511.178 6.26707  -2
  -7   5   5 511.178 6.26707   1
  -1   5   5 14.7982 0.69592  -2
  -5   5   5 14.7982 0.69592   1
  -3   5   5 177.912 2.15525  -2
  -3   5   5 177.912 2.15525   1
  -5   5   5 48.2538 0.98500  -2
  -1   5   5 48.2538 0.98500   1
  -7   5   5 92.2628 1.29295  -2
   1   5   5 92.2628 1.29295   1
  -9   5   5 28.5328 0.73740  -2
   3   5   5 28.5328 0.73740   1
 -11   5   5 3.53605 0.64348  -2
   5   5   5 3.53605 0.64348   1
 -13   5   5 45.4288 0.95112  -2
   7   5   5 45.4288 0.95112   1
 -15   5   5 4.26899 0.55821  -2
   9   5   5 4.26899 0.55821   1
 -17   5   5 18.5558 1.06872  -2
  11   5   5 18.5558 1.06872   1
 -19   5   5 28.8325 0.91173  -2
  13   5   5 28.8325 0.91173   1
  13   5   5 -0.6453 1.05752   2
 -21   5   5 8.52132 0.87033  -2
  15   5   5 8.52132 0.87033   1
  15   5   5 1.97738 0.82000   1
  17   5   5 0.89013 0.29294   1
  12   6   5 5.06142 0.69515  -2
 -18   6   5 5.06142 0.69515   1
 -18   6   5 -0.2867 0.56203   2
 -18   6   5 4.85866 1.12642   1
 -16   6   5 22.1015 1.34074   1
  10   6   5 22.6748 0.93283  -2
 -16   6   5 22.6748 0.93283   1
   8   6   5 5.49176 0.44922  -2
 -14   6   5 5.49176 0.44922   1
   6   6   5 13.2693 0.59384  -2
 -12   6   5 13.2693 0.59384   1
   4   6   5 49.8949 0.99154  -2
 -10   6   5 49.8949 0.99154   1
   2   6   5 37.0620 2.18540  -2
  -8   6   5 37.0620 2.18540   1
   0   6   5 10.0162 0.74072  -2
  -6   6   5 10.0162 0.74072   1
  -2   6   5 24.9028 0.93009  -2
  -4   6   5 24.9028 0.93009   1
  -4   6   5 45.6994 1.11907  -2
  -2   6   5 45.6994 1.11907   1
  -6   6   5 41.5064 1.54694  -2
   0   6   5 41.5064 1.54694   1
  -8   6   5 9.44826 0.73627  -2
   2   6   5 9.44826 0.73627   1
 -10   6   5 23.2476 0.59781  -2
   4   6   5 23.2476 0.59781   1
 -12   6   5 69.1878 1.11702  -2
   6   6   5 69.1878 1.11702   1
 -14   6   5 21.0626 0.64242  -2
   8   6   5 21.0626 0.64242   1
 -16   6   5 9.83875 0.66759  -2
  10   6   5 9.83875 0.66759   1
  10   6   5 1.33391 0.73582   2
 -18   6   5 0.47057 0.69850  -2
  12   6   5 0.47057 0.69850   1
  12   6   5 0.66392 0.72283   2
  12   6   5 1.80342 0.65315   1
   5   7   5 5.74067 0.40724  -2
 -11   7   5 5.74067 0.40724   1
   3   7   5 20.9969 0.61107  -2
  -9   7   5 20.9969 0.61107   1
   1   7   5 3.77988 0.50019  -2
  -7   7   5 3.77988 0.50019   1
  -3   7   5 27.8573 0.83827  -2
  -3   7   5 27.8573 0.83827   1
  -5   7   5 12.5945 0.70432  -2
  -1   7   5 12.5945 0.70432   1
  -7   7   5 7.82063 2.00516  -2
   1   7   5 7.82063 2.00516   1
  -9   7   5 37.9715 1.51100  -2
   3   7   5 37.9715 1.51100   1
 -11   7   5 17.7285 0.61850  -2
   5   7   5 17.7285 0.61850   1
 -32   0   6 0.36405 0.30866   2
 -32   0   6 8.79027 0.73500   1
 -30   0   6 7.51222 0.49413   2
 -30   0   6 45.5468 1.10347   1
 -28   0   6 20.4399 0.83211   1
 -28   0   6 2.68500 0.35006   2
 -26   0   6 96.8174 2.07993   1
 -26   0   6 15.4182 0.74354   2
 -24   0   6 8.12733 0.79802   2
 -24   0   6 58.0973 1.32391   1
 -22   0   6 6.19549 0.76308   2
 -22   0   6 30.5812 0.99733   1
 -20   0   6 117.393 1.81238   1
 -20   0   6 20.3245 1.03706   2
 -18   0   6 5.28604 0.66103   2
 -18   0   6 32.6388 0.86850   1
 -16   0   6 0.48897 0.71213   1
 -16   0   6 -0.9974 0.71750   2
 -14   0   6 24.3401 1.41166   2
 -14   0   6 141.612 3.35038   1
 -12   0   6 0.16609 0.32031   2
 -12   0   6 1.72988 0.39122   1
 -10   0   6 59.5734 1.32425   2
 -10   0   6 362.944 6.45549   1
  -8   0   6 78.2820 1.55764   2
  -8   0   6 471.984 9.29244   1
  -6   0   6 127.140 2.77116   1
  -6   0   6 19.8164 0.73386   2
  -4   0   6 245.290 5.02749   2
  -4   0   6 1581.09 38.5908   1
  -2   0   6 1138.78 22.3126   1
  -2   0   6 182.438 4.78821   2
   0   0   6 1290.35 22.5079   1
   0   0   6 207.728 4.22851   2
   2   0   6 2.45992 0.29484   2
   2   0   6 17.5214 0.64101   1
   4   0   6 368.789 7.71165   1
   4   0   6 57.8427 1.55450   2
   6   0   6 344.736 7.29518   2
   6   0   6 2129.79 74.9819   1
   8   0   6 22.0184 1.65061   1
   8   0   6 3.94691 0.70690   2
  10   0   6 5.61235 0.56861   2
  10   0   6 31.7588 1.32192   1
  12   0   6 3.19049 0.40388   2
  12   0   6 18.6185 0.93676   1
  14   0   6 2.33585 0.52083   2
  14   0   6 12.9155 1.19374   1
  16   0   6 0.49681 0.36685   2
  16   0   6 2.04816 0.56914   1
  18   0   6 327.060 5.90564   1
  18   0   6 51.2796 1.13501   2
  20   0   6 17.2030 0.97398   1
  20   0   6 2.12774 0.44271   2
  22   0   6 31.0657 0.87128   1
  22   0   6 5.81746 0.46720   2
  24   0   6 1.31844 0.27715   1
  24   0   6 0.48705 0.22274   2
 -31   1   6 0.22856 0.19138   2
 -31   1   6 3.28184 0.29991   1
 -29   1   6 0.70517 0.21311   2
 -29   1   6 3.92774 0.31219   1
 -27   1   6 37.2131 0.71711   2
 -27   1   6 223.780 3.57872   1
 -25   1   6 119.345 1.51799   1
 -25   1   6 18.4498 0.63969   2
 -23   1   6 36.8111 0.67202   1
 -23   1   6 6.95784 0.54963   2
 -21   1   6 12.0175 0.65674   1
 -21   1   6 2.16240 0.53331   2
 -19   1   6 590.889 5.58393   1
 -19   1   6 95.1718 1.26416   2
 -17   1   6 2.82037 0.47721   2
 -17   1   6 11.2331 0.51911   1
 -15   1   6 2.82787 0.50031   1
 -15   1   6 0.32039 0.45865   2
 -13   1   6 14.4902 0.67627   1
 -13   1   6 2.25329 0.37563   2
 -11   1   6 405.463 5.97660   1
 -11   1   6 65.5925 1.30945   2
  -9   1   6 607.128 7.06845   1
  -9   1   6 98.1265 1.61739   2
  -7   1   6 10.6004 0.35270   1
  -7   1   6 1.66561 0.20726   2
  -5   1   6 420.891 6.71331   1
  -5   1   6 67.2971 0.99528   2
  -3   1   6 71.7158 1.22599   1
  -3   1   6 13.0680 0.48936   2
  -1   1   6 168.516 2.37906   2
  -1   1   6 1024.59 13.3889   1
   1   1   6 61.1530 0.89679   2
   1   1   6 389.639 5.25349   1
   3   1   6 0.70749 0.22069   2
   3   1   6 7.08279 0.50864   1
   5   1   6 43.8152 0.98305   2
   5   1   6 262.293 4.34851   1
   7   1   6 16.5341 0.90283   2
   7   1   6 98.3767 1.85134   1
   9   1   6 -0.1037 0.32228   2
   9   1   6 0.63741 0.53764   1
  11   1   6 8.22912 0.41490   2
  11   1   6 42.4580 0.86168   1
  13   1   6 0.47090 0.24096   2
  13   1   6 1.86224 0.38763   1
  15   1   6 0.64359 0.23302   2
  15   1   6 3.08116 0.39814   1
  17   1   6 3.33032 0.36185   1
  17   1   6 0.35015 0.21746   2
  19   1   6 0.32408 0.22150   2
  19   1   6 1.42066 0.28566   1
  21   1   6 7.22033 0.39752   1
  21   1   6 0.78017 0.20913   2
  23   1   6 39.0156 0.83233   1
  23   1   6 5.84673 0.31955   2
 -30   2   6 5.82794 0.38727   1
 -30   2   6 0.72504 0.19554   2
 -28   2   6 14.4679 0.47686   1
 -28   2   6 2.26085 0.26468   2
 -26   2   6 4.14085 0.29679   1
 -26   2   6 0.78469 0.26459   2
 -24   2   6 9.75315 0.44168   1
 -24   2   6 1.62618 0.31254   2
 -22   2   6 38.4929 0.88798   2
 -22   2   6 233.847 2.64392   1
 -20   2   6 39.5240 0.73447   1
 -20   2   6 6.20726 0.56922   2
 -18   2   6 13.5169 0.57024   2
 -18   2   6 82.5429 1.03758   1
 -16   2   6 1.15472 0.36476   2
 -16   2   6 5.90256 0.42329   1
 -14   2   6 3.46142 0.64231   2
 -14   2   6 13.5291 0.80257   1
 -12   2   6 137.655 2.66481   1
 -12   2   6 23.3031 0.86546   2
 -10   2   6 -0.2998 0.29267   2
 -10   2   6 0.53287 0.39373   1
  -8   2   6 134.526 2.12018   2
  -8   2   6 813.991 11.4995   1
  -6   2   6 66.6141 1.36120   1
  -6   2   6 11.3452 0.50595   2
  -4   2   6 4.59501 0.42503   2
  -4   2   6 28.0617 0.80765   1
  -2   2   6 33.3690 1.00472   2
  -2   2   6 199.255 2.76344   1
   0   2   6 239.189 3.54586   1
   0   2   6 38.3899 0.89793   2
   2   2   6 27.8996 0.89432   2
   2   2   6 171.433 2.50980   1
   4   2   6 -0.2604 0.37767   2
   4   2   6 0.57551 0.35782   1
   6   2   6 1.22613 0.52393   2
   6   2   6 2.61492 0.56237   1
   8   2   6 4.15775 0.46091   1
   8   2   6 0.86755 0.27636   2
  10   2   6 7.32983 0.37228   2
  10   2   6 44.4869 0.90045   1
  12   2   6 6.11593 0.38919   2
  12   2   6 33.5101 0.91531   1
  14   2   6 103.996 1.73083   1
  14   2   6 16.5471 0.47585   2
  16   2   6 0.21286 0.31300   1
  16   2   6 0.06783 0.21128   2
  18   2   6 -0.2708 0.19924   2
  18   2   6 0.56885 0.29868   1
  20   2   6 7.54648 0.47406   1
  20   2   6 1.13646 0.22593   2
  22   2   6 0.88969 0.20462   2
  22   2   6 4.49514 0.36522   1
 -29   3   6 0.26083 0.19960   1
 -29   3   6 0.10382 0.18912   2
 -27   3   6 7.11408 0.32999   1
 -27   3   6 0.96811 0.21743   2
 -25   3   6 2.22336 0.27562   2
 -25   3   6 13.6783 0.42628   1
 -23   3   6 55.7577 0.83453   1
 -23   3   6 8.92629 0.50557   2
 -21   3   6 40.2656 0.87385   2
 -21   3   6 239.199 2.69985   1
 -19   3   6 310.323 3.22918   1
 -19   3   6 51.1114 1.02471   2
 -17   3   6 53.7707 0.93823   1
 -17   3   6 9.22199 0.63799   2
 -15   3   6 3.57155 0.35859   1
 -15   3   6 -0.1202 0.31791   2
 -13   3   6 4.12098 0.37610   1
 -13   3   6 0.96569 0.32964   2
 -11   3   6 192.508 2.26610   1
 -11   3   6 31.6729 0.79258   2
  -9   3   6 0.63610 0.47028   2
  -9   3   6 2.58216 0.59480   1
  -7   3   6 116.945 2.37329   1
  -7   3   6 19.2597 1.10658   2
  -5   3   6 1.39614 0.52413   2
  -5   3   6 9.03381 1.13196   1
  -3   3   6 2.54058 0.65038   2
  -3   3   6 10.9215 1.15937   1
  -1   3   6 1.12643 0.53419   2
  -1   3   6 5.36799 0.60538   1
   1   3   6 -0.2768 0.56760   2
   1   3   6 -0.1567 0.55340   1
   3   3   6 2.77876 0.42438   1
   3   3   6 0.58319 0.35790   2
   5   3   6 9.79040 0.50607   1
   5   3   6 1.50246 0.29811   2
   7   3   6 6.72596 0.47250   1
   7   3   6 1.83262 0.29839   2
   9   3   6 51.9994 0.80596   2
   9   3   6 330.608 3.94008   1
  11   3   6 67.6129 0.95519   2
  11   3   6 433.289 6.01364   1
  13   3   6 1.17046 0.22535   2
  13   3   6 6.32452 0.53442   1
  15   3   6 14.4200 0.42760   2
  15   3   6 95.5465 1.80216   1
  17   3   6 0.36453 0.23205   2
  17   3   6 1.55345 0.45275   1
  19   3   6 0.62482 0.18007   2
  19   3   6 2.53829 0.26552   1
  21   3   6 1.29055 0.21243   1
  21   3   6 -0.0220 0.15989   2
 -26   4   6 40.7469 0.62748   1
 -26   4   6 6.58990 0.35545   2
 -24   4   6 4.31542 0.31900   1
 -24   4   6 0.97165 0.22351   2
 -22   4   6 1.54468 0.31105   1
 -22   4   6 0.92530 0.27028   2
 -20   4   6 21.2455 0.59405   2
 -20   4   6 131.507 1.58033   1
 -18   4   6 44.8096 0.82586   1
 -18   4   6 8.15648 0.47824   2
 -16   4   6 2.93012 0.30112   1
 -16   4   6 0.60874 0.26477   2
 -14   4   6 3.47333 0.34743   1
 -14   4   6 0.45765 0.29441   2
 -12   4   6 0.70201 0.32551   2
 -12   4   6 0.83512 0.41208   1
 -10   4   6 394.984 4.39061   1
 -10   4   6 62.4447 0.96210   2
  -8   4   6 8.33571 0.49818   2
  -8   4   6 45.4293 0.91495   1
  -6   4   6 16.5529 0.65722   1
  -6   4   6 3.43803 0.36192   2
  -4   4   6 25.2524 0.71318   2
  -4   4   6 158.453 2.08408   1
  -2   4   6 2.58148 0.36031   2
  -2   4   6 16.3038 0.66831   1
   0   4   6 72.0376 1.12225   2
   0   4   6 434.040 5.13390   1
   2   4   6 0.67001 0.31442   2
   2   4   6 1.73507 0.35054   1
   4   4   6 65.2866 1.17931   1
   4   4   6 10.6160 0.49959   2
   6   4   6 -0.0048 0.33641   1
   6   4   6 -0.4633 0.27246   2
   8   4   6 14.4027 0.47370   2
   8   4   6 91.3676 1.31881   1
  10   4   6 46.9917 0.80038   1
  10   4   6 7.24317 0.41014   2
  12   4   6 2.14008 0.24059   2
  12   4   6 15.3124 0.56637   1
  14   4   6 3.27867 0.30465   2
  14   4   6 20.7213 0.62922   1
  16   4   6 12.7287 0.41432   2
  16   4   6 81.3763 1.34717   1
  18   4   6 84.8881 1.30661   1
  18   4   6 13.5267 0.36429   2
  20   4   6 0.14627 0.16110   2
  20   4   6 0.51328 0.20741   1
 -23   5   6 0.03355 0.22968   2
 -23   5   6 0.89656 0.18849   1
 -21   5   6 12.8824 0.43887   1
 -21   5   6 2.35649 0.35654   2
 -19   5   6 6.32138 0.44108   2
 -19   5   6 38.2344 0.62629   1
 -17   5   6 178.612 2.62645   1
 -17   5   6 29.1200 0.71943   2
 -15   5   6 2.61711 0.26018   1
 -15   5   6 0.43410 0.24553   2
 -13   5   6 0.23842 0.26350   2
 -13   5   6 1.82523 0.28860   1
 -11   5   6 122.147 1.60958   1
 -11   5   6 20.7844 0.51158   2
  -9   5   6 7.08341 0.49821   1
  -9   5   6 1.16398 0.27468   2
  -7   5   6 39.5746 0.90845   1
  -7   5   6 6.37826 0.41176   2
  -5   5   6 19.4472 0.68035   1
  -5   5   6 3.88667 0.38687   2
  -3   5   6 26.8212 0.66755   2
  -3   5   6 169.317 2.33655   1
  -1   5   6 13.0046 0.56186   2
  -1   5   6 83.5415 1.17446   1
   1   5   6 2.68645 0.31570   2
   1   5   6 15.0479 0.51373   1
   3   5   6 4.72335 0.35518   1
   3   5   6 1.08648 0.25636   2
   5   5   6 11.0228 0.49065   1
   5   5   6 1.63885 0.25746   2
   7   5   6 0.36904 0.22308   2
   7   5   6 0.89534 0.27202   1
   9   5   6 4.17372 0.38601   2
   9   5   6 26.9179 0.69366   1
  11   5   6 0.41188 0.17780   2
  11   5   6 6.62540 0.48688   1
  13   5   6 8.63603 0.34648   2
  13   5   6 55.2762 1.28190   1
  15   5   6 3.34952 0.35954   1
  15   5   6 0.59569 0.16772   2
  17   5   6 2.55985 0.27646   2
  17   5   6 16.6538 0.83113   1
 -18   6   6 -0.2360 0.16317   1
 -18   6   6 -0.1683 0.20308   2
 -16   6   6 1.59885 0.22935   2
 -16   6   6 8.97107 0.32369   1
 -14   6   6 1.09309 0.23155   1
 -14   6   6 0.26904 0.21534   2
 -12   6   6 0.93390 0.22691   2
 -12   6   6 6.24708 0.38218   1
 -10   6   6 1.93791 0.27490   1
 -10   6   6 0.49928 0.23629   2
  -8   6   6 0.30725 0.24135   2
  -8   6   6 0.08222 0.25392   1
  -6   6   6 2.93851 0.40762   2
  -6   6   6 22.8864 0.80503   1
  -4   6   6 2.58067 0.33243   2
  -4   6   6 20.0887 0.66009   1
  -2   6   6 0.31423 0.30837   2
  -2   6   6 1.83336 0.33579   1
   0   6   6 31.1043 0.78246   1
   0   6   6 4.14526 0.41138   2
   2   6   6 6.62282 0.38830   2
   2   6   6 43.4459 0.71411   1
   4   6   6 12.0762 0.40394   2
   4   6   6 77.1292 1.12183   1
   6   6   6 0.31566 0.19765   2
   6   6   6 1.80966 0.24951   1
   8   6   6 2.29030 0.20552   2
   8   6   6 17.0916 0.51318   1
  10   6   6 1.55769 0.16927   2
  10   6   6 10.2656 0.45228   1
  12   6   6 7.47822 0.30031   2
  12   6   6 53.4417 1.10376   1
  -9   7   6 4.42677 0.31924   1
  -9   7   6 0.56972 0.29351   2
  -7   7   6 41.7557 0.74474   1
  -7   7   6 6.41217 0.34078   2
  -5   7   6 22.0708 0.64010   2
  -5   7   6 131.811 2.14162   1
  -3   7   6 5.84664 0.36425   2
  -3   7   6 28.7081 0.71586   1
  -1   7   6 15.6865 0.48435   1
  -1   7   6 2.10229 0.24858   2
   1   7   6 -0.1748 0.23364   2
   1   7   6 0.19931 0.24403   1
   3   7   6 0.29865 0.18792   2
   3   7   6 4.74378 0.44431   1
 -32   0   7 0.08529 0.27077   2
 -32   0   7 0.36138 0.24993   1
 -30   0   7 0.48523 0.28473   1
 -30   0   7 0.34469 0.25641   2
 -28   0   7 0.34005 0.37543   1
 -28   0   7 -0.1301 0.31465   2
 -26   0   7 -0.0773 0.36756   1
 -26   0   7 0.08498 0.41483   2
 -24   0   7 0.03208 0.39450   1
 -24   0   7 0.11210 0.45138   2
 -22   0   7 0.29927 0.42629   1
 -22   0   7 -0.3103 0.49117   2
 -20   0   7 0.40102 0.44918   2
 -20   0   7 0.66588 0.38880   1
 -18   0   7 -0.4839 0.39380   1
 -18   0   7 -0.4428 0.56179   2
 -16   0   7 0.04655 0.86711   2
 -16   0   7 -0.1597 0.80679   1
 -14   0   7 0.28612 0.53255   1
 -14   0   7 0.62637 0.63711   2
 -12   0   7 0.23554 0.40772   1
 -12   0   7 -0.1985 0.39640   2
 -10   0   7 0.62694 0.35047   1
 -10   0   7 0.11137 0.28069   2
  -8   0   7 -0.1243 0.31235   2
  -8   0   7 0.11816 0.25833   1
  -6   0   7 0.25835 0.42887   1
  -6   0   7 0.06920 0.29829   2
  -4   0   7 0.36135 0.35507   2
  -4   0   7 -0.2813 0.27527   1
  -2   0   7 -0.7035 0.27356   1
  -2   0   7 0.84396 0.52763   2
   0   0   7 -0.3093 0.22615   1
   0   0   7 0.01724 0.24358   2
   2   0   7 0.32312 0.31322   1
   2   0   7 -0.3809 0.31971   2
   4   0   7 0.18873 0.42799   2
   4   0   7 0.27932 0.43529   1
   6   0   7 -0.5812 0.56162   2
   6   0   7 0.74540 0.78218   1
   8   0   7 0.06226 0.91343   1
   8   0   7 -0.0659 0.47124   2
  10   0   7 -0.3019 0.34709   2
  10   0   7 -0.5478 0.57951   1
  12   0   7 0.69145 0.37999   2
  12   0   7 0.52093 0.47772   1
  14   0   7 -0.2321 0.51594   1
  14   0   7 0.61469 0.34678   2
  16   0   7 0.11993 0.48640   1
  16   0   7 -0.1579 0.38041   2
  18   0   7 0.16990 0.36407   1
  18   0   7 -0.0682 0.34444   2
  20   0   7 -0.0249 0.32608   1
  20   0   7 -0.1333 0.24904   2
  22   0   7 0.07107 0.36042   1
  22   0   7 -0.1930 0.22446   2
 -31   1   7 -0.0342 0.19191   2
 -31   1   7 0.13952 0.19723   1
 -29   1   7 4.21094 0.33398   2
 -29   1   7 26.0990 0.60216   1
 -27   1   7 -0.1203 0.22647   2
 -27   1   7 0.25316 0.28659   1
 -25   1   7 105.471 1.29102   1
 -25   1   7 17.2686 0.56476   2
 -23   1   7 12.9695 0.59911   2
 -23   1   7 83.2608 1.08645   1
 -21   1   7 3.99829 0.42071   2
 -21   1   7 21.7650 0.69323   1
 -19   1   7 30.0864 0.72885   2
 -19   1   7 176.001 1.78565   1
 -17   1   7 9.89332 0.65575   2
 -17   1   7 64.5883 0.91045   1
 -15   1   7 157.978 3.00904   1
 -15   1   7 26.6539 1.16445   2
 -13   1   7 35.3977 1.04352   2
 -13   1   7 219.372 3.46436   1
 -11   1   7 107.829 1.96686   2
 -11   1   7 669.333 9.70754   1
  -9   1   7 3.38449 0.33956   2
  -9   1   7 18.6184 0.60557   1
  -7   1   7 302.817 3.85152   2
  -7   1   7 1815.71 28.1855   1
  -5   1   7 284.999 3.91322   1
  -5   1   7 49.5430 0.91739   2
  -3   1   7 1174.24 15.1973   1
  -3   1   7 191.395 2.71274   2
  -1   1   7 3.08868 0.27505   2
  -1   1   7 18.5442 0.72814   1
   1   1   7 228.022 3.42390   1
   1   1   7 38.3918 0.92830   2
   3   1   7 22.9115 0.73102   2
   3   1   7 136.805 2.45031   1
   5   1   7 45.5156 1.13519   2
   5   1   7 274.146 4.61594   1
   7   1   7 101.658 1.42688   2
   7   1   7 595.992 9.37677   1
   9   1   7 0.70666 0.27145   2
   9   1   7 1.10989 0.40644   1
  11   1   7 12.7510 0.43654   2
  11   1   7 77.6893 1.16439   1
  13   1   7 17.6874 0.47681   2
  13   1   7 113.251 1.72514   1
  15   1   7 79.8938 1.38718   1
  15   1   7 11.8767 0.42258   2
  17   1   7 6.44647 0.39806   2
  17   1   7 38.8242 0.87369   1
  19   1   7 6.73755 0.45937   2
  19   1   7 48.4243 0.89679   1
  21   1   7 4.64197 0.39929   1
  21   1   7 1.07108 0.20449   2
  23   1   7 3.89328 0.44230   1
  23   1   7 1.20135 0.16639   2
 -30   2   7 12.2274 0.46012   1
 -30   2   7 1.82854 0.21850   2
 -28   2   7 48.9385 0.78740   1
 -28   2   7 9.31888 0.45809   2
 -26   2   7 12.4514 0.60155   2
 -26   2   7 76.9278 1.03477   1
 -24   2   7 0.72018 0.28038   2
 -24   2   7 1.50256 0.25704   1
 -22   2   7 147.695 1.77179   1
 -22   2   7 24.1284 0.65352   2
 -20   2   7 14.1307 0.64544   2
 -20   2   7 84.3718 1.22334   1
 -18   2   7 128.378 1.53016   1
 -18   2   7 19.6692 0.62924   2
 -16   2   7 26.8027 0.63145   1
 -16   2   7 4.97542 0.42736   2
 -14   2   7 1.47880 0.39206   2
 -14   2   7 9.79300 0.59715   1
 -12   2   7 3.28048 0.49949   2
 -12   2   7 23.1264 1.17912   1
 -10   2   7 420.877 7.71725   1
 -10   2   7 69.9641 1.50133   2
  -8   2   7 2.50637 0.34110   2
  -8   2   7 13.2174 0.78127   1
  -6   2   7 9.11806 0.55370   2
  -6   2   7 52.2383 1.68616   1
  -4   2   7 253.351 4.09743   1
  -4   2   7 40.4830 0.98330   2
  -2   2   7 23.7049 0.94108   2
  -2   2   7 139.182 2.22628   1
   0   2   7 22.7783 0.87177   2
   0   2   7 137.046 2.76271   1
   2   2   7 2.24803 0.42282   1
   2   2   7 0.46627 0.47242   2
   4   2   7 126.772 2.82232   2
   4   2   7 764.875 12.4544   1
   6   2   7 27.7758 0.77501   1
   6   2   7 4.78074 0.35860   2
   8   2   7 5.75109 0.38540   2
   8   2   7 35.0822 0.87956   1
  10   2   7 34.9152 0.83164   1
  10   2   7 5.47051 0.40553   2
  12   2   7 54.5989 1.12569   1
  12   2   7 8.46390 0.42139   2
  14   2   7 16.1603 0.46892   2
  14   2   7 107.110 1.59311   1
  16   2   7 0.01098 0.21619   2
  16   2   7 0.27092 0.30021   1
  18   2   7 20.5278 0.75446   1
  18   2   7 3.42746 0.28594   2
  20   2   7 70.0321 1.27746   1
  20   2   7 11.2317 0.43070   2
  22   2   7 2.00212 0.22502   1
  22   2   7 0.65426 0.18383   2
 -29   3   7 1.19219 0.19254   2
 -29   3   7 5.75834 0.33479   1
 -27   3   7 9.71465 0.36120   1
 -27   3   7 1.79302 0.23325   2
 -25   3   7 5.07065 0.35141   2
 -25   3   7 31.7353 0.59338   1
 -23   3   7 0.24563 0.22010   1
 -23   3   7 0.13487 0.25433   2
 -21   3   7 41.6093 0.74786   1
 -21   3   7 6.94832 0.49288   2
 -19   3   7 12.8334 0.64353   2
 -19   3   7 71.6867 1.02764   1
 -17   3   7 107.843 1.39827   1
 -17   3   7 16.4309 0.62089   2
 -15   3   7 30.2902 0.68559   1
 -15   3   7 5.79474 0.40217   2
 -13   3   7 35.4636 0.76847   1
 -13   3   7 6.60514 0.50290   2
 -11   3   7 0.87152 0.36569   1
 -11   3   7 0.59307 0.37224   2
  -9   3   7 4.66810 0.44145   2
  -9   3   7 28.3211 1.03040   1
  -7   3   7 13.4149 1.13530   1
  -7   3   7 2.09710 0.64717   2
  -5   3   7 21.4466 1.91990   2
  -5   3   7 120.781 3.27695   1
  -3   3   7 488.098 8.89419   1
  -3   3   7 85.6847 2.61520   2
  -1   3   7 36.5187 1.23387   2
  -1   3   7 200.819 2.94490   1
   1   3   7 38.1148 0.85798   2
   1   3   7 236.200 2.80566   1
   3   3   7 53.0552 0.96121   1
   3   3   7 8.45078 0.49155   2
   5   3   7 0.50890 0.30960   2
   5   3   7 1.35484 0.35806   1
   7   3   7 1.94068 0.29391   2
   7   3   7 8.84327 0.49939   1
   9   3   7 7.73316 0.57060   1
   9   3   7 1.18231 0.26117   2
  11   3   7 150.965 1.76705   2
  11   3   7 985.291 13.2554   1
  13   3   7 13.8899 0.64498   1
  13   3   7 1.96405 0.22853   2
  15   3   7 2.98257 0.23455   2
  15   3   7 21.4938 0.62376   1
  17   3   7 0.18986 0.17532   2
  17   3   7 0.93005 0.26867   1
  19   3   7 0.44687 0.20493   2
  19   3   7 2.51549 0.26621   1
  21   3   7 28.6989 0.69709   1
  21   3   7 4.18116 0.27756   2
 -26   4   7 0.43167 0.19427   1
 -26   4   7 0.23200 0.21321   2
 -24   4   7 19.9684 0.50124   2
 -24   4   7 120.452 1.52375   1
 -22   4   7 9.06658 0.42102   2
 -22   4   7 53.3825 0.84521   1
 -20   4   7 28.1704 0.58864   1
 -20   4   7 4.95900 0.40049   2
 -18   4   7 0.90158 0.27286   1
 -18   4   7 0.16417 0.29220   2
 -16   4   7 7.20363 0.49724   2
 -16   4   7 40.6608 0.74117   1
 -14   4   7 0.33548 0.30163   2
 -14   4   7 4.23327 0.36480   1
 -12   4   7 3.33749 0.36758   2
 -12   4   7 22.5759 0.65509   1
 -10   4   7 65.4806 1.09427   2
 -10   4   7 428.079 5.26780   1
  -8   4   7 16.1835 0.59801   2
  -8   4   7 92.3946 1.32800   1
  -6   4   7 -0.1567 0.34559   2
  -6   4   7 0.32221 0.38654   1
  -4   4   7 230.644 3.12236   1
  -4   4   7 38.9301 0.90787   2
  -2   4   7 7.89127 0.47647   2
  -2   4   7 41.3353 0.85812   1
   0   4   7 80.8664 1.25266   1
   0   4   7 13.2236 0.56321   2
   2   4   7 7.39356 0.58927   2
   2   4   7 43.0790 0.99403   1
   4   4   7 6.32792 0.44483   2
   4   4   7 36.7254 0.76501   1
   6   4   7 86.5430 1.30612   1
   6   4   7 13.7584 0.50338   2
   8   4   7 0.15565 0.25789   2
   8   4   7 1.75021 0.31239   1
  10   4   7 41.7340 0.92092   1
  10   4   7 6.76049 0.36845   2
  12   4   7 15.6797 0.45037   2
  12   4   7 96.3682 1.57530   1
  14   4   7 17.4721 0.47610   2
  14   4   7 111.424 1.58313   1
  16   4   7 29.3709 0.60446   1
  16   4   7 4.80742 0.28364   2
  18   4   7 0.11837 0.14123   2
  18   4   7 2.05412 0.25002   1
 -23   5   7 0.72755 0.17359   1
 -23   5   7 -0.1745 0.24317   2
 -21   5   7 6.41167 0.53604   2
 -21   5   7 34.1159 0.62675   1
 -19   5   7 3.59086 0.26454   1
 -19   5   7 0.53816 0.28027   2
 -17   5   7 1.82176 0.25098   1
 -17   5   7 0.15763 0.40900   2
 -15   5   7 5.85080 0.40478   1
 -15   5   7 0.81764 0.26161   2
 -13   5   7 0.57043 0.25737   2
 -13   5   7 3.19118 0.31267   1
 -11   5   7 38.1260 0.70276   2
 -11   5   7 232.383 3.01187   1
  -9   5   7 38.6474 0.78109   2
  -9   5   7 226.134 2.93012   1
  -7   5   7 43.5766 0.97096   1
  -7   5   7 7.60079 0.48767   2
  -5   5   7 0.51083 0.33169   1
  -5   5   7 0.14846 0.30140   2
  -3   5   7 7.49581 0.48566   2
  -3   5   7 43.5683 0.85014   1
  -1   5   7 -0.0433 0.29770   2
  -1   5   7 1.94187 0.34974   1
   1   5   7 3.57250 0.33801   2
   1   5   7 23.0345 0.63370   1
   3   5   7 10.0580 0.45098   2
   3   5   7 65.3042 0.97673   1
   5   5   7 1.63048 0.24408   2
   5   5   7 12.4490 0.49853   1
   7   5   7 2.08726 0.26077   2
   7   5   7 17.1863 0.60737   1
   9   5   7 0.77854 0.19434   2
   9   5   7 6.45593 0.46852   1
  11   5   7 0.86304 0.17976   2
  11   5   7 5.42834 0.58846   1
  13   5   7 16.9579 0.56024   1
  13   5   7 2.93440 0.27678   2
  15   5   7 4.16741 0.39669   1
  15   5   7 0.36085 0.15387   2
 -18   6   7 75.4640 1.16991   1
 -18   6   7 11.7029 0.43649   2
 -16   6   7 0.14200 0.21377   2
 -16   6   7 1.67303 0.19744   1
 -14   6   7 25.4943 0.50831   1
 -14   6   7 3.76645 0.35550   2
 -12   6   7 4.12906 0.33728   2
 -12   6   7 23.2139 0.53600   1
 -10   6   7 2.16344 0.26626   2
 -10   6   7 11.7035 0.46197   1
  -8   6   7 0.61550 0.25446   2
  -8   6   7 2.46224 0.28699   1
  -6   6   7 54.5853 1.00308   1
  -6   6   7 9.52618 0.47159   2
  -4   6   7 2.03523 0.29452   1
  -4   6   7 0.60613 0.26889   2
  -2   6   7 -0.0251 0.23894   2
  -2   6   7 1.46716 0.29317   1
   0   6   7 0.98047 0.23977   2
   0   6   7 8.12797 0.46249   1
   2   6   7 0.11205 0.22039   2
   2   6   7 0.49950 0.25742   1
   4   6   7 0.45592 0.27199   1
   4   6   7 0.12680 0.19304   2
   6   6   7 1.28195 0.18359   2
   6   6   7 7.25360 0.41779   1
   8   6   7 0.55482 0.18907   2
   8   6   7 1.90724 0.26999   1
  10   6   7 0.06366 0.18176   2
  10   6   7 1.87663 0.32444   1
  -9   7   7 0.64286 0.24216   2
  -9   7   7 4.06039 0.32603   1
  -7   7   7 2.69867 0.26805   1
  -7   7   7 0.90104 0.22620   2
  -5   7   7 228.793 4.14884   1
  -5   7   7 36.4044 0.84126   2
  -3   7   7 1.16078 0.22932   2
  -3   7   7 5.76620 0.41233   1
  -1   7   7 6.58346 0.39496   2
  -1   7   7 43.4472 1.25806   1
  22   0   8 22.0007 1.44729  -2
 -32   0   8 22.0007 1.44729   1
  20   0   8 243.265 5.38460  -2
 -30   0   8 243.265 5.38460   1
  18   0   8 107.264 2.74113  -2
 -28   0   8 107.264 2.74113   1
  16   0   8 147.914 2.92763  -2
 -26   0   8 147.914 2.92763   1
  14   0   8 162.084 2.78721  -2
 -24   0   8 162.084 2.78721   1
  12   0   8 320.876 5.11164  -2
 -22   0   8 320.876 5.11164   1
  10   0   8 36.7357 1.07908  -2
 -20   0   8 36.7357 1.07908   1
   8   0   8 199.131 2.78739  -2
 -18   0   8 199.131 2.78739   1
   6   0   8 121.366 2.51638  -2
 -16   0   8 121.366 2.51638   1
   4   0   8 872.146 17.9103  -2
 -14   0   8 872.146 17.9103   1
   2   0   8 251.125 6.87243  -2
 -12   0   8 251.125 6.87243   1
   0   0   8 102.066 3.01972  -2
 -10   0   8 102.066 3.01972   1
  -2   0   8 222.222 8.95791  -2
  -8   0   8 222.222 8.95791   1
  -6   0   8 362.626 12.4252  -2
  -4   0   8 362.626 12.4252   1
  -8   0   8 150.569 4.24112  -2
  -2   0   8 150.569 4.24112   1
 -10   0   8 172.008 6.42790  -2
   0   0   8 172.008 6.42790   1
 -12   0   8 52.7990 1.67047  -2
   2   0   8 52.7990 1.67047   1
 -14   0   8 145.983 6.13719  -2
   4   0   8 145.983 6.13719   1
 -18   0   8 43.3592 1.34465  -2
   8   0   8 43.3592 1.34465   1
 -20   0   8 15.4932 1.18258  -2
  10   0   8 15.4932 1.18258   1
 -22   0   8 95.2184 2.54000  -2
  12   0   8 95.2184 2.54000   1
 -24   0   8 28.2122 1.82398  -2
  14   0   8 28.2122 1.82398   1
 -26   0   8 852.471 17.8879  -2
  16   0   8 852.471 17.8879   1
 -28   0   8 287.768 5.19377  -2
  18   0   8 287.768 5.19377   1
 -30   0   8 99.3554 1.96769  -2
  20   0   8 99.3554 1.96769   1
 -32   0   8 23.1594 0.95212  -2
  22   0   8 23.1594 0.95212   1
  21   1   8 3.01814 0.70869  -2
 -31   1   8 3.01814 0.70869   1
  19   1   8 1.33940 0.52990  -2
 -29   1   8 1.33940 0.52990   1
  17   1   8 201.218 2.90455  -2
 -27   1   8 201.218 2.90455   1
  15   1   8 40.1201 1.08333  -2
 -25   1   8 40.1201 1.08333   1
  13   1   8 40.1845 0.85505  -2
 -23   1   8 40.1845 0.85505   1
  11   1   8 8.96507 0.65427  -2
 -21   1   8 8.96507 0.65427   1
   9   1   8 25.6437 0.60115  -2
 -19   1   8 25.6437 0.60115   1
   7   1   8 71.9449 0.93635  -2
 -17   1   8 71.9449 0.93635   1
   5   1   8 315.450 4.79437  -2
 -15   1   8 315.450 4.79437   1
   3   1   8 20.3900 1.13225  -2
 -13   1   8 20.3900 1.13225   1
   1   1   8 7.59244 0.77872  -2
 -11   1   8 7.59244 0.77872   1
  -1   1   8 1022.79 21.7048  -2
  -9   1   8 1022.79 21.7048   1
  -3   1   8 315.612 5.88645  -2
  -7   1   8 315.612 5.88645   1
  -5   1   8 1174.23 18.3659  -2
  -5   1   8 1174.23 18.3659   1
  -7   1   8 935.217 16.4083  -2
  -3   1   8 935.217 16.4083   1
  -9   1   8 424.884 8.71861  -2
  -1   1   8 424.884 8.71861   1
 -11   1   8 44.1134 1.41143  -2
   1   1   8 44.1134 1.41143   1
 -13   1   8 125.480 2.77416  -2
   3   1   8 125.480 2.77416   1
 -15   1   8 111.628 2.56592  -2
   5   1   8 111.628 2.56592   1
 -17   1   8 344.616 3.76465  -2
   7   1   8 344.616 3.76465   1
 -19   1   8 118.474 1.57277  -2
   9   1   8 118.474 1.57277   1
 -21   1   8 9.06313 1.64351  -2
  11   1   8 9.06313 1.64351   1
 -23   1   8 12.5595 0.77415  -2
  13   1   8 12.5595 0.77415   1
 -25   1   8 27.7931 0.80118  -2
  15   1   8 27.7931 0.80118   1
 -27   1   8 59.2969 1.81269  -2
  17   1   8 59.2969 1.81269   1
 -29   1   8 2.19083 0.57779  -2
  19   1   8 2.19083 0.57779   1
 -31   1   8 4.40501 0.49094  -2
  21   1   8 4.40501 0.49094   1
  20   2   8 23.3254 0.87712  -2
 -30   2   8 23.3254 0.87712   1
  18   2   8 34.4825 0.75418  -2
 -28   2   8 34.4825 0.75418   1
  16   2   8 0.28077 0.66339  -2
 -26   2   8 0.28077 0.66339   1
  14   2   8 16.6169 0.55826  -2
 -24   2   8 16.6169 0.55826   1
  12   2   8 0.28292 0.49817  -2
 -22   2   8 0.28292 0.49817   1
  10   2   8 14.3433 0.55529  -2
 -20   2   8 14.3433 0.55529   1
   8   2   8 173.590 1.87011  -2
 -18   2   8 173.590 1.87011   1
   6   2   8 26.0040 0.66828  -2
 -16   2   8 26.0040 0.66828   1
   4   2   8 39.5577 0.98196  -2
 -14   2   8 39.5577 0.98196   1
   2   2   8 93.2418 3.45822  -2
 -12   2   8 93.2418 3.45822   1
   0   2   8 54.7916 2.00116  -2
 -10   2   8 54.7916 2.00116   1
  -2   2   8 23.5190 1.37800  -2
  -8   2   8 23.5190 1.37800   1
  -4   2   8 1193.07 23.6053  -2
  -6   2   8 1193.07 23.6053   1
  -6   2   8 227.700 6.32016  -2
  -4   2   8 227.700 6.32016   1
  -8   2   8 74.0358 2.87302  -2
  -2   2   8 74.0358 2.87302   1
 -10   2   8 23.7936 1.42211  -2
   0   2   8 23.7936 1.42211   1
 -12   2   8 29.6740 1.68326  -2
   2   2   8 29.6740 1.68326   1
 -14   2   8 133.728 1.84876  -2
   4   2   8 133.728 1.84876   1
 -16   2   8 4.59574 0.68070  -2
   6   2   8 4.59574 0.68070   1
 -18   2   8 637.647 8.08465  -2
   8   2   8 637.647 8.08465   1
 -20   2   8 44.8831 1.05190  -2
  10   2   8 44.8831 1.05190   1
 -22   2   8 2.83398 0.58470  -2
  12   2   8 2.83398 0.58470   1
 -24   2   8 7.03253 0.63486  -2
  14   2   8 7.03253 0.63486   1
 -26   2   8 4.32113 1.04469  -2
  16   2   8 4.32113 1.04469   1
 -28   2   8 18.7015 0.74113  -2
  18   2   8 18.7015 0.74113   1
 -30   2   8 17.5262 0.77594  -2
  20   2   8 17.5262 0.77594   1
  19   3   8 7.89954 0.55884  -2
 -29   3   8 7.89954 0.55884   1
  17   3   8 2.17014 0.52279  -2
 -27   3   8 2.17014 0.52279   1
  15   3   8 0.94087 0.40731  -2
 -25   3   8 0.94087 0.40731   1
  13   3   8 3.41395 0.43605  -2
 -23   3   8 3.41395 0.43605   1
  11   3   8 3.46589 0.55110  -2
 -21   3   8 3.46589 0.55110   1
   9   3   8 20.1605 0.67626  -2
 -19   3   8 20.1605 0.67626   1
   7   3   8 17.4247 0.65400  -2
 -17   3   8 17.4247 0.65400   1
   5   3   8 66.3107 1.09390  -2
 -15   3   8 66.3107 1.09390   1
   3   3   8 271.397 3.03000  -2
 -13   3   8 271.397 3.03000   1
   1   3   8 92.0528 1.42415  -2
 -11   3   8 92.0528 1.42415   1
  -1   3   8 245.120 3.05290  -2
  -9   3   8 245.120 3.05290   1
  -3   3   8 93.8077 1.81494  -2
  -7   3   8 93.8077 1.81494   1
  -5   3   8 66.9501 1.77343  -2
  -5   3   8 66.9501 1.77343   1
  -7   3   8 248.199 3.44835  -2
  -3   3   8 248.199 3.44835   1
  -9   3   8 238.910 2.79959  -2
  -1   3   8 238.910 2.79959   1
 -11   3   8 20.6149 0.74423  -2
   1   3   8 20.6149 0.74423   1
 -13   3   8 49.5032 0.98044  -2
   3   3   8 49.5032 0.98044   1
 -15   3   8 9.13148 0.63692  -2
   5   3   8 9.13148 0.63692   1
 -17   3   8 3.80456 0.58905  -2
   7   3   8 3.80456 0.58905   1
 -19   3   8 14.5515 0.70534  -2
   9   3   8 14.5515 0.70534   1
 -21   3   8 0.72422 0.55177  -2
  11   3   8 0.72422 0.55177   1
 -23   3   8 3.79017 0.56071  -2
  13   3   8 3.79017 0.56071   1
 -25   3   8 1.39462 0.49764  -2
  15   3   8 1.39462 0.49764   1
 -27   3   8 6.18845 0.53346  -2
  17   3   8 6.18845 0.53346   1
 -29   3   8 46.9153 0.91094  -2
  19   3   8 46.9153 0.91094   1
  16   4   8 14.9720 0.98900  -2
 -26   4   8 14.9720 0.98900   1
  14   4   8 27.3664 0.77276  -2
 -24   4   8 27.3664 0.77276   1
  12   4   8 9.18805 0.45516  -2
 -22   4   8 9.18805 0.45516   1
  10   4   8 9.94735 0.54752  -2
 -20   4   8 9.94735 0.54752   1
   8   4   8 74.2542 1.00325  -2
 -18   4   8 74.2542 1.00325   1
   6   4   8 9.75824 0.53972  -2
 -16   4   8 9.75824 0.53972   1
   4   4   8 171.717 2.15442  -2
 -14   4   8 171.717 2.15442   1
   2   4   8 32.5882 0.75976  -2
 -12   4   8 32.5882 0.75976   1
   0   4   8 18.0566 1.01005  -2
 -10   4   8 18.0566 1.01005   1
  -2   4   8 40.8482 1.04617  -2
  -8   4   8 40.8482 1.04617   1
  -4   4   8 157.288 2.45068  -2
  -6   4   8 157.288 2.45068   1
  -6   4   8 32.3433 0.98627  -2
  -4   4   8 32.3433 0.98627   1
  -8   4   8 187.570 4.23878  -2
  -2   4   8 187.570 4.23878   1
 -10   4   8 41.8285 1.06156  -2
   0   4   8 41.8285 1.06156   1
 -12   4   8 59.7904 1.14397  -2
   2   4   8 59.7904 1.14397   1
 -14   4   8 92.5985 1.64858  -2
   4   4   8 92.5985 1.64858   1
 -16   4   8 37.4784 1.00106  -2
   6   4   8 37.4784 1.00106   1
 -18   4   8 14.7187 1.06212  -2
   8   4   8 14.7187 1.06212   1
 -20   4   8 47.3676 1.60888  -2
  10   4   8 47.3676 1.60888   1
 -22   4   8 4.14373 0.47089  -2
  12   4   8 4.14373 0.47089   1
 -24   4   8 5.17826 0.50670  -2
  14   4   8 5.17826 0.50670   1
 -26   4   8 5.38427 0.55665  -2
  16   4   8 5.38427 0.55665   1
  13   5   8 3.15032 0.62211  -2
 -23   5   8 3.15032 0.62211   1
  11   5   8 73.6267 1.30519  -2
 -21   5   8 73.6267 1.30519   1
   9   5   8 15.4450 0.52584  -2
 -19   5   8 15.4450 0.52584   1
   7   5   8 22.6221 0.53494  -2
 -17   5   8 22.6221 0.53494   1
   5   5   8 23.0964 0.87731  -2
 -15   5   8 23.0964 0.87731   1
   3   5   8 56.7421 0.92387  -2
 -13   5   8 56.7421 0.92387   1
   1   5   8 169.409 2.25754  -2
 -11   5   8 169.409 2.25754   1
  -1   5   8 24.1341 0.72194  -2
  -9   5   8 24.1341 0.72194   1
  -3   5   8 4.89110 0.72986  -2
  -7   5   8 4.89110 0.72986   1
  -5   5   8 41.0117 1.11243  -2
  -5   5   8 41.0117 1.11243   1
  -7   5   8 19.2979 0.68134  -2
  -3   5   8 19.2979 0.68134   1
  -9   5   8 99.1395 1.53293  -2
  -1   5   8 99.1395 1.53293   1
 -11   5   8 156.852 2.03156  -2
   1   5   8 156.852 2.03156   1
 -13   5   8 141.646 2.02733  -2
   3   5   8 141.646 2.02733   1
 -15   5   8 30.4014 1.39698  -2
   5   5   8 30.4014 1.39698   1
 -17   5   8 8.88644 0.73640  -2
   7   5   8 8.88644 0.73640   1
 -19   5   8 28.3570 1.73622  -2
   9   5   8 28.3570 1.73622   1
 -21   5   8 17.8242 1.11487  -2
  11   5   8 17.8242 1.11487   1
 -23   5   8 7.65369 0.82404  -2
  13   5   8 7.65369 0.82404   1
   8   6   8 42.2860 0.69017  -2
 -18   6   8 42.2860 0.69017   1
   6   6   8 14.7601 0.40729  -2
 -16   6   8 14.7601 0.40729   1
   4   6   8 1.06169 0.39318  -2
 -14   6   8 1.06169 0.39318   1
   2   6   8 6.44018 0.43910  -2
 -12   6   8 6.44018 0.43910   1
   0   6   8 21.4231 0.71314  -2
 -10   6   8 21.4231 0.71314   1
  -2   6   8 12.0447 0.66493  -2
  -8   6   8 12.0447 0.66493   1
  -4   6   8 6.02976 0.55479  -2
  -6   6   8 6.02976 0.55479   1
  -6   6   8 28.2882 0.79688  -2
  -4   6   8 28.2882 0.79688   1
  -8   6   8 31.8900 0.77300  -2
  -2   6   8 31.8900 0.77300   1
 -10   6   8 25.2797 0.61680  -2
   0   6   8 25.2797 0.61680   1
 -12   6   8 15.2862 0.61433  -2
   2   6   8 15.2862 0.61433   1
 -14   6   8 4.28213 0.45879  -2
   4   6   8 4.28213 0.45879   1
 -16   6   8 6.64534 0.84570  -2
   6   6   8 6.64534 0.84570   1
 -32   0   9 0.11182 0.26999   2
 -32   0   9 -0.5265 0.38309   1
 -30   0   9 0.17574 0.28652   1
 -30   0   9 0.00220 0.26821   2
 -28   0   9 -0.4327 0.31348   2
 -28   0   9 0.24012 0.27933   1
 -26   0   9 0.26935 0.34897   1
 -26   0   9 0.03884 0.42237   2
 -24   0   9 1.16969 0.39805   1
 -24   0   9 0.11071 0.44308   2
 -22   0   9 0.26213 0.40749   1
 -22   0   9 0.54711 0.39556   2
 -20   0   9 0.90628 0.49602   2
 -20   0   9 -0.1999 0.45813   1
 -18   0   9 -0.0815 0.49185   2
 -18   0   9 1.47302 0.44324   1
 -16   0   9 0.75664 0.43723   1
 -16   0   9 0.21054 0.45876   2
 -14   0   9 -0.6230 0.84332   2
 -14   0   9 -0.2429 0.94706   1
 -12   0   9 -0.1041 0.68737   2
 -12   0   9 -0.0371 0.92403   1
 -10   0   9 -1.2287 0.65440   2
 -10   0   9 -0.2350 0.77692   1
  -8   0   9 -0.1935 0.68033   2
  -8   0   9 0.49457 0.82582   1
  -6   0   9 0.84114 0.55181   1
  -6   0   9 0.83301 0.56409   2
  -4   0   9 -0.0686 0.54900   1
  -4   0   9 -0.0267 0.53040   2
  -2   0   9 0.09192 0.58169   1
  -2   0   9 -0.0164 0.82706   2
   0   0   9 0.52379 0.70776   1
   2   0   9 0.17832 0.80686   1
   2   0   9 0.34649 0.75828   2
   4   0   9 -0.1280 0.62155   1
   4   0   9 0.10180 0.41000   2
   6   0   9 0.02334 0.37724   2
   6   0   9 0.18213 0.59279   1
   8   0   9 -0.5239 0.52898   1
   8   0   9 0.03318 0.41297   2
  10   0   9 -0.6120 0.54736   1
  10   0   9 0.18079 0.35068   2
  12   0   9 -0.0475 0.51802   1
  12   0   9 0.06332 0.33849   2
  14   0   9 0.13887 0.47975   1
  14   0   9 0.15505 0.31964   2
  16   0   9 -0.0568 0.29996   2
  16   0   9 0.04196 0.57807   1
  18   0   9 0.02370 0.27360   2
  18   0   9 -0.2584 0.31944   1
  20   0   9 0.26181 0.30163   1
  20   0   9 -0.2768 0.25604   2
 -31   1   9 5.27518 0.31154   1
 -31   1   9 0.99099 0.24455   2
 -29   1   9 9.46420 0.41834   1
 -29   1   9 1.49341 0.23906   2
 -27   1   9 55.4781 1.07889   1
 -27   1   9 8.63852 0.54172   2
 -25   1   9 343.323 3.38582   1
 -25   1   9 53.1044 0.94708   2
 -23   1   9 16.4805 0.55084   2
 -23   1   9 108.833 1.20282   1
 -21   1   9 22.3548 0.53793   1
 -21   1   9 4.25822 0.42192   2
 -19   1   9 122.309 1.38729   1
 -19   1   9 19.6994 0.62728   2
 -17   1   9 2.41327 0.38687   2
 -17   1   9 12.5813 0.50735   1
 -15   1   9 35.6855 0.85243   2
 -15   1   9 226.093 2.31481   1
 -13   1   9 58.9840 2.22100   2
 -13   1   9 389.532 7.39541   1
 -11   1   9 724.654 15.5836   1
 -11   1   9 119.560 3.05940   2
  -9   1   9 12.9502 0.94471   2
  -9   1   9 78.9989 2.88381   1
  -7   1   9 151.333 2.70859   2
  -7   1   9 906.794 14.2957   1
  -5   1   9 485.291 7.81896   1
  -5   1   9 78.9621 1.61904   2
  -3   1   9 40.0094 1.19908   2
  -3   1   9 251.098 4.81645   1
  -1   1   9 22.2287 1.12418   1
  -1   1   9 3.77288 0.63572   2
   1   1   9 19.9269 1.40834   1
   1   1   9 3.85046 0.70456   2
   3   1   9 0.59855 0.28636   2
   3   1   9 2.01223 0.41655   1
   5   1   9 2.73287 0.27823   2
   5   1   9 13.7018 0.62392   1
   7   1   9 2.59543 0.26529   2
   7   1   9 18.7749 0.69420   1
   9   1   9 97.6139 1.38271   1
   9   1   9 14.3099 0.50565   2
  11   1   9 0.25552 0.22279   2
  11   1   9 1.92173 0.33867   1
  13   1   9 0.76473 0.21634   2
  13   1   9 4.07214 0.39270   1
  15   1   9 24.1071 0.75597   1
  15   1   9 3.57276 0.29502   2
  17   1   9 1.21517 0.20939   2
  17   1   9 7.79565 0.49621   1
  19   1   9 1.17278 0.18622   2
  19   1   9 9.02592 0.49297   1
  21   1   9 0.30918 0.16686   2
  21   1   9 3.26148 0.30693   1
 -30   2   9 7.97703 0.36239   1
 -30   2   9 1.03684 0.20245   2
 -28   2   9 118.694 1.43170   1
 -28   2   9 18.5302 0.57874   2
 -26   2   9 0.90361 0.31671   2
 -26   2   9 9.30780 0.59849   1
 -24   2   9 1.67744 0.29658   2
 -24   2   9 8.54007 0.42610   1
 -22   2   9 237.419 2.67952   1
 -22   2   9 38.8648 0.74266   2
 -20   2   9 10.0841 0.50598   2
 -20   2   9 62.4842 0.90669   1
 -18   2   9 6.45393 0.55906   2
 -18   2   9 27.0585 0.68008   1
 -16   2   9 1.05642 0.36053   2
 -16   2   9 9.05461 0.47671   1
 -14   2   9 1.54634 0.36757   2
 -14   2   9 8.29060 0.42982   1
 -12   2   9 251.252 2.86527   1
 -12   2   9 41.8535 0.94371   2
 -10   2   9 -0.1876 0.61621   1
 -10   2   9 -0.5218 0.50607   2
  -8   2   9 15.1650 1.20944   1
  -8   2   9 1.63930 0.70617   2
  -6   2   9 1072.19 18.6493   1
  -6   2   9 175.274 4.12481   2
  -4   2   9 64.4912 2.18379   1
  -4   2   9 9.51707 0.93709   2
  -2   2   9 29.2919 1.41495   1
  -2   2   9 4.38503 0.75133   2
   0   2   9 407.642 6.05463   1
   0   2   9 62.0756 1.14594   2
   2   2   9 1.75376 0.33658   2
   2   2   9 10.1300 0.54594   1
   4   2   9 0.40561 0.29105   2
   4   2   9 0.32376 0.39424   1
   6   2   9 2.20649 0.29246   2
   6   2   9 13.5777 0.65190   1
   8   2   9 308.250 4.11063   1
   8   2   9 48.7326 0.77150   2
  10   2   9 17.7323 0.48117   2
  10   2   9 114.168 1.56429   1
  12   2   9 34.2381 0.77894   1
  12   2   9 5.93984 0.38643   2
  14   2   9 119.020 1.93379   1
  14   2   9 18.1298 0.51699   2
  16   2   9 8.05855 0.37195   2
  16   2   9 47.7126 0.99661   1
  18   2   9 60.1709 1.17784   1
  18   2   9 8.54372 0.37461   2
  20   2   9 8.04130 0.41038   2
  20   2   9 48.0090 0.89275   1
 -29   3   9 2.65727 0.22628   1
 -29   3   9 0.89853 0.21808   2
 -27   3   9 4.06597 0.33471   2
 -27   3   9 23.0099 0.49082   1
 -25   3   9 6.51022 0.40937   2
 -25   3   9 39.8766 0.64515   1
 -23   3   9 3.55521 0.27715   1
 -23   3   9 0.84408 0.26684   2
 -21   3   9 47.0624 0.78348   1
 -21   3   9 7.27950 0.47179   2
 -19   3   9 0.20624 0.29616   2
 -19   3   9 1.15840 0.28837   1
 -17   3   9 5.00199 0.39207   2
 -17   3   9 26.9758 0.65797   1
 -15   3   9 163.363 1.91091   1
 -15   3   9 28.5191 0.94218   2
 -13   3   9 139.480 1.82797   1
 -13   3   9 22.8487 0.68214   2
 -11   3   9 5.06728 0.43715   1
 -11   3   9 0.95697 0.36064   2
  -9   3   9 0.07546 0.41230   2
  -9   3   9 1.58440 0.49964   1
  -7   3   9 2.00185 0.41492   2
  -7   3   9 10.5464 0.62180   1
  -5   3   9 6.96848 0.50723   2
  -5   3   9 32.5277 0.89090   1
  -3   3   9 216.131 2.74858   1
  -3   3   9 37.0750 1.05903   2
  -1   3   9 155.016 1.94971   1
  -1   3   9 23.2843 0.70347   2
   1   3   9 1.77617 0.35312   2
   1   3   9 16.3947 0.66075   1
   3   3   9 9.20861 0.50116   2
   3   3   9 59.9387 1.12788   1
   5   3   9 58.6750 1.00928   1
   5   3   9 8.78619 0.47379   2
   7   3   9 29.2394 0.63063   2
   7   3   9 183.491 2.35813   1
   9   3   9 6.46333 0.40324   2
   9   3   9 46.1357 0.83745   1
  11   3   9 21.9794 0.52408   2
  11   3   9 139.105 1.93919   1
  13   3   9 23.1529 0.67577   1
  13   3   9 3.39645 0.31047   2
  15   3   9 43.1584 0.71228   1
  15   3   9 7.31293 0.32238   2
  17   3   9 0.19897 0.16317   2
  17   3   9 2.05472 0.28232   1
 -26   4   9 5.46656 0.36474   2
 -26   4   9 34.3408 0.55994   1
 -24   4   9 6.20347 0.35055   2
 -24   4   9 42.1141 0.67091   1
 -22   4   9 1.49324 0.24450   1
 -22   4   9 0.01229 0.24296   2
 -20   4   9 0.42540 0.26636   2
 -20   4   9 0.92467 0.27413   1
 -18   4   9 0.32069 0.28943   2
 -18   4   9 0.77731 0.26956   1
 -16   4   9 13.4671 0.50201   1
 -16   4   9 2.56006 0.33942   2
 -14   4   9 8.24913 0.49525   2
 -14   4   9 46.1121 0.90213   1
 -12   4   9 32.4558 0.69546   1
 -12   4   9 5.71485 0.49271   2
 -10   4   9 219.414 2.72495   1
 -10   4   9 38.3615 0.85759   2
  -8   4   9 1.93319 0.39667   1
  -8   4   9 0.36485 0.36054   2
  -6   4   9 0.83204 0.37833   2
  -6   4   9 8.01093 0.63286   1
  -4   4   9 3.43059 0.38051   2
  -4   4   9 18.3699 0.71628   1
  -2   4   9 0.52525 0.32732   2
  -2   4   9 0.65306 0.38983   1
   0   4   9 70.8307 1.23477   1
   0   4   9 11.6914 0.53028   2
   2   4   9 24.9231 0.59532   2
   2   4   9 161.749 2.29960   1
   4   4   9 24.1033 0.57761   2
   4   4   9 158.149 2.09357   1
   6   4   9 16.6222 0.61783   1
   6   4   9 2.41177 0.25846   2
   8   4   9 21.7683 0.58924   2
   8   4   9 133.530 2.58896   1
  10   4   9 3.60040 0.28983   2
  10   4   9 22.6681 0.69207   1
  12   4   9 1.74382 0.25253   1
  12   4   9 -0.0649 0.17611   2
  14   4   9 31.5309 0.74994   1
  14   4   9 5.11608 0.28346   2
  16   4   9 4.03407 0.27928   2
  16   4   9 25.5808 0.71721   1
 -23   5   9 7.67746 0.32160   1
 -23   5   9 1.57297 0.27861   2
 -21   5   9 44.0629 0.72884   1
 -21   5   9 7.00357 0.48028   2
 -19   5   9 56.0585 0.83309   1
 -19   5   9 9.10991 0.45398   2
 -17   5   9 19.9928 0.47989   1
 -17   5   9 4.12064 0.37748   2
 -15   5   9 4.74372 0.33960   1
 -15   5   9 0.88240 0.34599   2
 -13   5   9 0.34181 0.27799   2
 -13   5   9 0.67024 0.32967   1
 -11   5   9 123.877 1.62690   1
 -11   5   9 20.1183 0.59136   2
  -9   5   9 9.57837 0.55205   1
  -9   5   9 1.31742 0.29990   2
  -7   5   9 0.80409 0.34314   1
  -7   5   9 -0.1235 0.30422   2
  -5   5   9 9.59154 0.51616   2
  -5   5   9 58.6652 1.06843   1
  -3   5   9 54.7339 1.04220   1
  -3   5   9 7.75976 0.54070   2
  -1   5   9 8.66175 0.50728   2
  -1   5   9 55.4869 1.02138   1
   1   5   9 -0.0452 0.27947   2
   1   5   9 0.60858 0.30085   1
   3   5   9 50.5754 1.09444   1
   3   5   9 7.23169 0.47272   2
   5   5   9 0.22515 0.20528   2
   5   5   9 4.77328 0.43878   1  7   5   9 4.38450 0.29438   2
   7   5   9 26.3653 0.71353   1
   9   5   9 2.66175 0.23393   2
   9   5   9 16.0227 0.54219   1
  11   5   9 6.24654 0.29945   2
  11   5   9 36.8555 0.90883   1
 -18   6   9 31.7255 0.77039   1
 -18   6   9 5.37285 0.47691   2
 -16   6   9 0.84095 0.22713   2
 -16   6   9 5.27045 0.40732   1
 -14   6   9 9.37435 0.43954   1
 -14   6   9 1.61279 0.24126   2
 -12   6   9 -0.1441 0.23252   2
 -12   6   9 0.87693 0.27983   1
 -10   6   9 7.69859 0.49393   1
 -10   6   9 1.27710 0.26334   2
  -8   6   9 5.26231 0.36648   2
  -8   6   9 32.2534 0.80002   1
  -6   6   9 3.99946 0.37369   2
  -6   6   9 27.3321 0.74167   1
  -4   6   9 3.28505 0.38347   2
  -4   6   9 15.1584 0.51437   1
  -2   6   9 7.69196 0.45756   2
  -2   6   9 44.4750 0.88419   1
   0   6   9 7.40520 0.44609   2
   0   6   9 47.3036 0.89088   1
   2   6   9 0.39642 0.23968   2
   2   6   9 2.49470 0.28220   1
   4   6   9 8.38704 0.45513   1
   4   6   9 0.64715 0.28560   2
   6   6   9 5.21185 0.39080   1
   6   6   9 0.33955 0.20640   2
 -32   0  10 0.62400 0.25936   1
 -32   0  10 0.03877 0.27741   2
 -30   0  10 35.2024 0.87867   2
 -30   0  10 217.335 3.87842   1
 -28   0  10 436.088 5.94260   1
 -28   0  10 70.9582 1.84836   2
 -26   0  10 29.0263 1.08617   2
 -26   0  10 167.785 2.83525   1
 -24   0  10 1.22387 0.48339   1
 -24   0  10 0.08175 0.44335   2
  10   0  10 137.116 3.54832  -2
 -22   0  10 137.116 3.54832   1
 -22   0  10 130.876 2.66535   1
 -22   0  10 20.0543 0.87553   2
 -20   0  10 17.1899 1.07162   2
 -20   0  10 91.4998 2.77172   1
   6   0  10 216.886 4.14412  -2
 -18   0  10 216.886 4.14412   1
 -18   0  10 223.509 5.23955   1
 -18   0  10 35.2511 1.17916   2
 -16   0  10 57.7857 1.28591   2
 -16   0  10 347.525 5.14116   1
   4   0  10 353.932 10.6005  -2
 -16   0  10 353.932 10.6005   1
   2   0  10 329.612 7.27179  -2
 -14   0  10 329.612 7.27179   1
 -14   0  10 334.872 5.58204   1
 -14   0  10 54.8759 1.17299   2
 -12   0  10 1.94463 1.83629   1
 -12   0  10 -0.9113 0.84232   2
 -10   0  10 1.30829 1.10355   1
 -10   0  10 0.60175 0.74772   2
  -8   0  10 32.1361 1.88539   2
  -8   0  10 205.638 5.80732   1
  -6   0  10 0.74205 0.74010   2
  -6   0  10 4.82675 0.80242   1
  -4   0  10 65.1211 2.89391   1
  -4   0  10 11.6914 1.42433   2
  -2   0  10 218.582 6.20607   1
  -2   0  10 33.2928 2.63440   2
   0   0  10 111.727 2.65630   1
   0   0  10 18.0483 0.90130   2
   2   0  10 9.81225 0.92826   2
   2   0  10 59.7695 1.28494   1
   4   0  10 23.0053 0.79554   2
   4   0  10 145.219 2.54571   1
   6   0  10 15.0922 0.95505   1
   6   0  10 2.89962 0.60076   2
   8   0  10 52.1761 1.38362   1
   8   0  10 9.12967 0.94585   2
  10   0  10 19.5654 0.92660   1
  10   0  10 3.83428 0.53646   2
  12   0  10 2.46489 0.42096   2
  12   0  10 20.8187 0.98207   1
  14   0  10 1.32346 0.30126   2
  14   0  10 10.9429 0.88071   1
  16   0  10 0.75071 0.35305   1
  16   0  10 0.51496 0.29391   2
  18   0  10 4.35657 0.43478   2
  18   0  10 17.8870 0.65080   1
  20   0  10 9.47715 0.68083   1
  20   0  10 1.72266 0.32084   2
 -31   1  10 7.02571 0.37392   2
 -31   1  10 40.5051 0.68578   1
 -29   1  10 3.82881 0.30226   2
 -29   1  10 25.6397 0.56059   1
 -27   1  10 -0.1343 0.31513   2
 -27   1  10 0.26870 0.37797   1
  15   1  10 14.3342 1.67595  -2
 -27   1  10 14.3342 1.67595   1
 -25   1  10 8.72958 0.48076   2
  13   1  10 53.4954 1.89429  -2
 -25   1  10 53.4954 1.89429   1
 -25   1  10 51.7774 0.88891   1
 -23   1  10 0.44454 0.27247   2
 -23   1  10 1.43612 0.36799   1
  11   1  10 0.54398 2.12354  -2
 -23   1  10 0.54398 2.12354   1
   9   1  10 9.26013 0.93491  -2
 -21   1  10 9.26013 0.93491   1
 -21   1  10 0.64009 0.35105   2
 -21   1  10 4.40427 0.40727   1
 -19   1  10 19.4406 0.73278   2
 -19   1  10 116.005 2.04858   1
   5   1  10 39.1073 1.25268  -2
 -17   1  10 39.1073 1.25268   1
 -17   1  10 0.40268 0.33387   2
 -17   1  10 1.20260 0.38073   1
 -15   1  10 1.88615 0.34910   1
 -15   1  10 0.37167 0.29500   2
   3   1  10 68.5359 2.41385  -2
 -15   1  10 68.5359 2.41385   1
 -13   1  10 0.31175 0.35727   2
 -13   1  10 0.45278 0.40045   1
   1   1  10 8.63299 1.32650  -2
 -13   1  10 8.63299 1.32650   1
 -11   1  10 37.5965 1.17050   1
 -11   1  10 6.93998 0.54041   2
  -9   1  10 11.9601 1.30201   1
  -9   1  10 2.10444 0.63185   2
  -7   1  10 49.5218 1.85347   1
  -7   1  10 8.68691 1.02041   2
  -5   1  10 0.05021 0.56713   2
  -3   1  10 10.3018 1.02232   1
  -3   1  10 1.67041 0.73556   2
  -1   1  10 34.3290 0.88666   2
  -1   1  10 211.917 3.04681   1
   1   1  10 11.7686 0.55283   2
   1   1  10 76.5503 1.28570   1
 -13   1  10 70.8157 3.75315  -2
   1   1  10 70.8157 3.75315   1
   3   1  10 65.9928 1.01502   2
   3   1  10 419.579 4.24479   1
   5   1  10 250.525 2.93168   1
   5   1  10 38.6712 0.83252   2
   7   1  10 0.61408 0.43975   1
   7   1  10 0.20773 0.30404   2
   9   1  10 37.2604 0.82021   1
   9   1  10 6.87931 0.50376   2
  11   1  10 -0.1901 0.30870   1
  11   1  10 0.26106 0.31109   2
  13   1  10 1.32296 0.24980   2
  13   1  10 5.41953 0.45703   1
  15   1  10 88.6107 1.44331   1
  15   1  10 13.5978 0.46932   2
  17   1  10 5.28078 0.32967   2
  17   1  10 30.4536 0.67502   1
  19   1  10 2.03146 0.19229   2
  19   1  10 12.7197 0.45950   1
 -30   2  10 3.82257 0.35927   2
 -30   2  10 12.5013 0.40310   1
 -28   2  10 31.9848 0.56408   1
 -28   2  10 5.20889 0.44625   2
 -26   2  10 1.99563 0.29863   1
 -26   2  10 0.69730 0.30705   2
 -24   2  10 21.2011 0.64346   1
 -24   2  10 3.64297 0.37308   2
  12   2  10 32.0585 1.18985  -2
 -24   2  10 32.0585 1.18985   1
 -22   2  10 4.14609 0.45532   1
  10   2  10 1.49253 0.96987  -2
 -22   2  10 1.49253 0.96987   1
 -22   2  10 0.64740 0.27647   2
 -20   2  10 11.5933 0.58899   2
   8   2  10 74.1472 2.27121  -2
 -20   2  10 74.1472 2.27121   1
 -20   2  10 68.3929 1.08488   1
 -18   2  10 16.8318 0.69052   2
 -18   2  10 100.770 1.74387   1
   6   2  10 107.243 2.87106  -2
 -18   2  10 107.243 2.87106   1
 -16   2  10 15.1183 0.61138   2
 -16   2  10 91.9221 1.62188   1
   4   2  10 149.945 3.04142  -2
 -16   2  10 149.945 3.04142   1
 -14   2  10 8.91932 0.54857   1
   2   2  10 9.96123 2.71185  -2
 -14   2  10 9.96123 2.71185   1
 -14   2  10 1.38413 0.31335   2
 -12   2  10 282.975 2.80768   1
 -12   2  10 45.4949 0.97478   2
 -10   2  10 10.1221 0.57401   2
 -10   2  10 47.1341 0.97146   1
  -2   2  10 88.4430 4.36306  -2
 -10   2  10 88.4430 4.36306   1
  -8   2  10 7.00526 0.56171   2
  -8   2  10 38.4154 0.93607   1
  -4   2  10 65.8233 3.59290  -2
  -8   2  10 65.8233 3.59290   1
  -6   2  10 13.8659 0.63390   2
  -6   2  10 78.1679 1.28989   1
  -6   2  10 95.2097 4.27716  -2
  -6   2  10 95.2097 4.27716   1
  -4   2  10 34.0615 0.84185   2
  -4   2  10 210.937 2.94650   1
  -8   2  10 216.393 7.93884  -2
  -4   2  10 216.393 7.93884   1
  -2   2  10 347.864 4.01339   1
  -2   2  10 56.8703 0.95344   2
   0   2  10 72.6151 1.33096   1
   0   2  10 11.9263 0.57394   2
 -12   2  10 124.889 5.12954  -2
   0   2  10 124.889 5.12954   1
   2   2  10 29.6944 0.71882   1
   2   2  10 4.56902 0.40115   2
   4   2  10 57.8845 1.14800   2
   4   2  10 368.378 4.80431   1
   6   2  10 19.6191 0.69527   1
   6   2  10 2.94724 0.40046   2
   8   2  10 58.6657 1.08769   1
   8   2  10 9.38723 0.47429   2
  10   2  10 0.85408 0.34670   1
  10   2  10 0.09767 0.30747   2
  12   2  10 73.7053 1.29819   1
  12   2  10 11.3368 0.47917   2
  14   2  10 24.8959 0.69007   1
  14   2  10 4.08837 0.32496   2
  16   2  10 0.57156 0.17712   2
  16   2  10 7.09795 0.46386   1
  18   2  10 5.11558 0.29162   2
  18   2  10 30.8995 0.75756   1
 -29   3  10 8.08730 0.33851   1
 -29   3  10 1.15819 0.28785   2
 -27   3  10 18.9830 0.45207   1
 -27   3  10 3.44403 0.25075   2
 -25   3  10 7.09729 0.42652   2
 -25   3  10 45.7180 0.73874   1
  13   3  10 49.9678 2.61083  -2
 -25   3  10 49.9678 2.61083   1
 -23   3  10 3.45148 0.34177   2
 -23   3  10 23.0242 0.73641   1
 -21   3  10 7.43794 0.44779   2
 -21   3  10 39.8043 0.80056   1
   9   3  10 80.2998 2.37610  -2
 -21   3  10 80.2998 2.37610   1
 -19   3  10 129.103 2.01676   1
 -19   3  10 21.6886 0.60303   2
   7   3  10 162.353 4.09418  -2
 -19   3  10 162.353 4.09418   1
 -17   3  10 3.72603 0.35375   2
 -17   3  10 19.7000 0.71721   1
   5   3  10 44.7627 2.05166  -2
 -17   3  10 44.7627 2.05166   1
   3   3  10 11.2062 1.52377  -2
 -15   3  10 11.2062 1.52377   1
 -15   3  10 0.64409 0.34599   2
 -15   3  10 2.99638 0.43583   1
 -13   3  10 20.5853 0.74575   2
 -13   3  10 115.718 1.96431   1
 -11   3  10 46.8707 0.96193   1
 -11   3  10 8.13336 0.51101   2
  -9   3  10 9.65320 0.73026   2
  -9   3  10 62.6798 1.18554   1
  -7   3  10 21.6278 0.79872   2
  -7   3  10 140.305 2.08012   1
  -5   3  10 77.8770 3.40091  -2
  -7   3  10 77.8770 3.40091   1
  -5   3  10 0.47094 0.48395   1
  -5   3  10 -0.3669 0.43930   2
  -7   3  10 26.4749 2.45625  -2
  -5   3  10 26.4749 2.45625   1
  -3   3  10 50.4395 1.14492   1
  -3   3  10 8.35827 0.60615   2
  -9   3  10 65.7955 3.42030  -2
  -3   3  10 65.7955 3.42030   1
 -11   3  10 9.82220 2.40051  -2
  -1   3  10 9.82220 2.40051   1
  -1   3  10 0.44925 0.35728   2
  -1   3  10 1.72742 0.41102   1
   1   3  10 3.68765 0.45413   1
   1   3  10 -0.0496 0.47788   2
   3   3  10 55.6778 1.08466   1
   3   3  10 8.82352 0.62538   2
   5   3  10 178.238 2.29942   1
   5   3  10 27.2508 0.72069   2
   7   3  10 215.622 2.70909   1
   7   3  10 33.9926 0.79972   2
   9   3  10 38.9330 0.82211   2
   9   3  10 249.216 3.57293   1
  11   3  10 -0.3967 0.38512   1
  11   3  10 -0.1546 0.25519   2
  13   3  10 22.6462 0.60584   1
  13   3  10 3.25729 0.22703   2
  15   3  10 37.9372 0.68603   1
  15   3  10 5.71271 0.33303   2
  17   3  10 0.29792 0.16807   2
  17   3  10 -0.0523 0.22896   1
 -26   4  10 7.01658 0.35575   1
 -26   4  10 0.79689 0.23135   2
 -24   4  10 6.35785 0.34723   1
 -24   4  10 0.85678 0.19661   2
 -22   4  10 0.93309 0.23510   1
 -22   4  10 0.03423 0.23662   2
  10   4  10 3.77354 1.78839  -2
 -22   4  10 3.77354 1.78839   1
   8   4  10 49.9415 2.86074  -2
 -20   4  10 49.9415 2.86074   1
 -20   4  10 48.2085 1.21762   1
 -20   4  10 6.18127 0.77058   2
 -18   4  10 5.67333 0.48173   2
 -18   4  10 34.3743 0.76677   1
 -16   4  10 2.36623 0.39199   1
 -16   4  10 0.08601 0.30107   2
   4   4  10 7.88300 1.56913  -2
 -16   4  10 7.88300 1.56913   1
 -14   4  10 375.521 4.44572   1
 -14   4  10 63.6392 1.12344   2
 -12   4  10 21.6365 0.73594   1
 -12   4  10 3.22205 0.38327   2
 -10   4  10 127.309 1.85363   1
 -10   4  10 21.9610 0.74325   2
  -8   4  10 2.00447 0.45912   1
  -8   4  10 0.93891 0.39442   2
  -6   4  10 309.628 3.75922   1
  -6   4  10 50.3676 0.93366   2
  -4   4  10 88.3826 1.56988   1
  -4   4  10 13.4304 0.72402   2
  -2   4  10 17.7625 0.74192   1
  -2   4  10 2.54768 0.36147   2
   0   4  10 7.74931 0.55748   2
   0   4  10 44.8184 1.01642   1
   2   4  10 0.60478 0.36080   1
   2   4  10 0.47528 0.32055   2
 -14   4  10 60.9036 3.43326  -2
   2   4  10 60.9036 3.43326   1
   4   4  10 23.5651 0.69766   1
   4   4  10 3.36735 0.35064   2
   6   4  10 -0.0226 0.28524   2
   6   4  10 0.65354 0.31968   1
   8   4  10 2.43546 0.28870   2
   8   4  10 16.1267 0.64212   1
  10   4  10 1.30597 0.23018   2
  10   4  10 7.02229 0.44592   1
  12   4  10 154.815 2.25714   1
  12   4  10 24.4605 0.49310   2
  14   4  10 1.46256 0.18973   2
  14   4  10 10.6158 0.47007   1
 -23   5  10 7.11170 0.39173   2
 -23   5  10 45.6667 0.75127   1
 -21   5  10 61.5929 1.02451   1
 -21   5  10 9.67537 0.39695   2
 -19   5  10 0.23628 0.25158   1
 -19   5  10 0.25822 0.22429   2
   7   5  10 -0.4839 1.13817  -2
 -19   5  10 -0.4839 1.13817   1
 -17   5  10 6.04929 0.51198   1
 -17   5  10 0.75356 0.26187   2
   5   5  10 4.95484 1.34510  -2
 -17   5  10 4.95484 1.34510   1
 -15   5  10 6.07329 0.50345   1
 -15   5  10 1.35869 0.26920   2
   3   5  10 8.35737 1.53455  -2
 -15   5  10 8.35737 1.53455   1
   1   5  10 20.2234 1.84664  -2
 -13   5  10 20.2234 1.84664   1
 -13   5  10 1.73822 0.37844   2
 -13   5  10 9.73932 0.68881   1
 -11   5  10 0.23331 0.37325   1
 -11   5  10 0.09177 0.33497   2
  -9   5  10 2.03592 0.35933   2
  -3   5  10 16.8874 1.77563  -2
  -9   5  10 16.8874 1.77563   1
  -9   5  10 9.22696 0.95843   1
  -7   5  10 8.19273 0.72986   2
  -5   5  10 30.5841 1.82600  -2
  -7   5  10 30.5841 1.82600   1
  -7   5  10 49.1232 1.15911   1
  -5   5  10 8.37700 0.62108   2
  -7   5  10 49.1193 1.90704  -2
  -5   5  10 49.1193 1.90704   1
  -5   5  10 39.8757 1.19696   1
  -3   5  10 40.2689 0.92389   1
  -3   5  10 7.70750 0.63354   2
  -1   5  10 1.44871 0.37427   2
  -1   5  10 7.81640 0.64165   1
 -11   5  10 10.4789 1.85430  -2
  -1   5  10 10.4789 1.85430   1
   1   5  10 11.9119 0.63708   2
   1   5  10 68.2500 1.18088   1
   3   5  10 1.29905 0.29018   1
   3   5  10 0.02999 0.28662   2
   5   5  10 -0.3202 0.25507   2
   5   5  10 0.23513 0.26656   1
   7   5  10 3.26036 0.36480   1
   7   5  10 0.39048 0.22793   2
   9   5  10 0.46767 0.19247   2
   9   5  10 2.86860 0.35917   1
  11   5  10 3.01413 0.26254   2
  11   5  10 16.1588 0.52617   1
 -16   6  10 4.91700 0.40345   2
 -16   6  10 27.5839 0.97640   1
 -14   6  10 18.9637 0.87462   1
 -14   6  10 2.71426 0.32686   2
   2   6  10 19.2705 1.47584  -2
 -14   6  10 19.2705 1.47584   1
 -12   6  10 10.6060 0.52357   1
 -12   6  10 2.08187 0.24401   2
 -10   6  10 2.36989 0.45111   1
 -10   6  10 0.38808 0.24694   2
  -8   6  10 -0.7499 0.37986   2
  -4   6  10 3.56436 1.26876  -2
  -8   6  10 3.56436 1.26876   1
  -8   6  10 0.33918 0.52152   1
  -6   6  10 3.71374 0.90603   1
  -6   6  10 0.09813 0.58220   2
  -4   6  10 1.09180 0.40992   1
  -4   6  10 -0.1487 0.38326   2
  -8   6  10 0.84848 1.08016  -2
  -4   6  10 0.84848 1.08016   1
  -2   6  10 0.06600 0.25260   1
  -2   6  10 0.06141 0.32182   2
   0   6  10 5.03812 0.40230   1
   0   6  10 0.55438 0.26042   2
   2   6  10 2.51547 0.36326   1
   2   6  10 0.32102 0.29924   2
   4   6  10 0.36811 0.32783   2
   4   6  10 9.07799 0.46073   1
 -32   0  11 2.82543 0.44626   1
 -32   0  11 -0.5049 0.68508   2
 -30   0  11 -0.5266 0.28353   2
 -30   0  11 -0.1336 0.32670   1
 -28   0  11 -0.0983 0.27883   1
 -28   0  11 -0.4145 0.38767   2
 -26   0  11 0.98806 0.48874   2
 -26   0  11 0.27941 0.46297   1
 -24   0  11 0.24040 0.51984   1
 -24   0  11 0.11330 0.36787   2
 -22   0  11 -0.2119 0.58386   1
 -22   0  11 0.50529 0.44814   2
 -20   0  11 0.04949 0.46706   2
 -20   0  11 -0.1866 0.57496   1
 -18   0  11 0.33917 0.38350   2
 -18   0  11 -0.2852 0.55384   1
 -16   0  11 0.40102 0.47879   1
 -16   0  11 -0.0514 0.38351   2
 -14   0  11 -0.1506 0.38202   2
 -14   0  11 0.88909 0.51820   1
 -12   0  11 -0.1413 0.53895   1
 -12   0  11 -0.1174 0.39402   2
 -10   0  11 -0.3801 0.43341   2
 -10   0  11 -0.4299 0.43096   1
  -8   0  11 -0.1931 0.43875   1
  -8   0  11 0.60915 0.61791   2
  -6   0  11 0.07719 0.38950   2
  -6   0  11 0.53777 0.44135   1
  -4   0  11 0.05629 0.39182   2
  -4   0  11 0.16821 0.46511   1
  -2   0  11 0.14365 0.45603   2
  -2   0  11 0.51539 0.43355   1
   0   0  11 -0.2235 0.42329   1
   0   0  11 0.12057 0.50362   2
   2   0  11 0.17895 0.44386   1
   2   0  11 -0.1684 0.47172   2
   4   0  11 0.41608 0.42067   1
   4   0  11 -0.4744 0.58408   2
   6   0  11 0.72736 0.58087   2
   6   0  11 -0.0172 0.54170   1
   8   0  11 1.14796 0.52484   1
   8   0  11 -0.3064 0.56605   2
  10   0  11 0.06037 0.43072   1
  10   0  11 -0.3547 0.40833   2
  12   0  11 -0.3191 0.59574   1
  12   0  11 0.28600 0.43639   2
  14   0  11 -0.0839 0.23675   2
  14   0  11 0.60490 0.45482   1
  16   0  11 -0.2860 0.24401   2
  16   0  11 -0.5247 0.32168   1
  18   0  11 -0.1147 0.25902   2
  18   0  11 0.53069 0.35234   1
 -31   1  11 0.65559 0.22723   2
 -31   1  11 0.74659 0.19508   1
 -29   1  11 6.17591 0.40025   1
 -29   1  11 1.71401 0.28503   2
 -27   1  11 1.92486 0.28677   2
  13   1  11 16.8277 1.75249  -2
 -27   1  11 16.8277 1.75249   1
 -27   1  11 11.2930 0.55232   1
 -25   1  11 42.1066 0.91516   1
 -25   1  11 7.28167 0.51603   2
  11   1  11 49.1363 1.28192  -2
 -25   1  11 49.1363 1.28192   1
 -23   1  11 13.9772 0.49290   2
   9   1  11 90.6572 2.16148  -2
 -23   1  11 90.6572 2.16148   1
 -23   1  11 87.4495 1.67456   1
 -21   1  11 28.8882 0.73412   2
   7   1  11 176.587 3.08809  -2
 -21   1  11 176.587 3.08809   1
 -21   1  11 172.919 2.87863   1
   5   1  11 38.2774 1.21658  -2
 -19   1  11 38.2774 1.21658   1
 -19   1  11 4.49326 0.43127   2
 -19   1  11 25.4469 0.90075   1
 -17   1  11 0.57003 0.26438   2
 -17   1  11 2.38869 0.34184   1
   3   1  11 20.8315 1.25750  -2
 -17   1  11 20.8315 1.25750   1
   1   1  11 59.6700 1.25113  -2
 -15   1  11 59.6700 1.25113   1
 -15   1  11 4.96996 0.36612   2
 -15   1  11 22.5761 0.99338   1
 -13   1  11 2.95195 0.31810   2
 -13   1  11 18.2863 0.68230   1
  -1   1  11 49.3232 1.60740  -2
 -13   1  11 49.3232 1.60740   1
 -11   1  11 11.4098 0.49767   2
 -11   1  11 66.5224 0.93404   1
  -9   1  11 18.6246 0.58289   1
  -9   1  11 2.67139 0.29392   2
  -7   1  11 990.975 9.36935   1
  -7   1  11 155.426 1.81569   2
  -5   1  11 5.09211 0.39359   1
  -5   1  11 0.59307 0.28563   2
  -3   1  11 13.2619 0.51964   2
  -3   1  11 85.1991 1.14314   1
  -1   1  11 32.4300 0.70994   2
  -1   1  11 205.780 2.34640   1
   1   1  11 244.338 2.73405   1
   1   1  11 36.7769 1.11278   2
   3   1  11 118.984 1.43250   1
   3   1  11 18.7155 0.58032   2
   5   1  11 75.6665 1.37996   1
   5   1  11 13.3004 0.64505   2
   7   1  11 2.54659 0.38341   1
   7   1  11 0.60803 0.39408   2
   9   1  11 10.7253 0.61350   1
   9   1  11 1.77776 0.35773   2
  11   1  11 6.75581 0.50551   2
  11   1  11 44.2578 0.83147   1
  13   1  11 50.9514 1.03283   1
  13   1  11 7.25036 0.51888   2
  15   1  11 9.81396 0.37173   2
  15   1  11 66.6709 1.15253   1
  17   1  11 77.2997 1.53712   1
  17   1  11 12.0872 0.34828   2
 -30   2  11 0.26951 0.20282   2
 -30   2  11 0.96587 0.19343   1
 -28   2  11 39.7414 0.62443   1
 -28   2  11 6.98281 0.49168   2
  12   2  11 19.9549 1.25158  -2
 -26   2  11 19.9549 1.25158   1
 -26   2  11 -0.0034 0.29761   2
 -26   2  11 -0.0595 0.30764   1
 -24   2  11 2.62913 0.37961   1
  10   2  11 6.36589 0.86950  -2
 -24   2  11 6.36589 0.86950   1
 -24   2  11 0.22653 0.30059   2
 -22   2  11 19.1304 0.53513   2
   8   2  11 142.252 2.96172  -2
 -22   2  11 142.252 2.96172   1
 -22   2  11 125.913 1.94062   1
   6   2  11 6.57459 0.81839  -2
 -20   2  11 6.57459 0.81839   1
 -20   2  11 0.80637 0.34179   2
 -20   2  11 5.16438 0.58347   1
 -18   2  11 45.5660 1.27941   1
 -18   2  11 7.76317 0.52584   2
   4   2  11 46.3898 1.25564  -2
 -18   2  11 46.3898 1.25564   1
 -16   2  11 20.0776 0.79454   2
 -16   2  11 114.278 2.39440   1
   0   2  11 557.390 9.98718  -2
 -14   2  11 557.390 9.98718   1
 -14   2  11 539.606 6.27162   1
 -14   2  11 87.7820 1.33216   2
  -2   2  11 126.179 2.37357  -2
 -12   2  11 126.179 2.37357   1
 -12   2  11 13.7600 0.55994   2
 -12   2  11 74.1275 1.30787   1
 -10   2  11 5.37376 0.46179   2
 -10   2  11 37.4563 0.75606   1
  -8   2  11 1.22372 0.31665   1
  -8   2  11 -0.1605 0.32474   2
  -6   2  11 3.82658 0.40205   1
  -6   2  11 0.77602 0.28717   2
  -4   2  11 25.6424 0.60647   2
  -4   2  11 152.605 1.94906   1
  -2   2  11 308.444 3.59906   1
  -2   2  11 47.2421 1.04723   2
   0   2  11 60.5236 1.03511   1
   0   2  11 10.7427 0.57507   2
   2   2  11 5.24099 0.59450   2
   2   2  11 39.5120 1.13542   1
   4   2  11 0.70450 0.44273   2
   4   2  11 0.12690 0.35613   1
   6   2  11 1.40728 0.40661   2
   6   2  11 12.4187 0.61703   1
   8   2  11 90.8420 1.26269   1
   8   2  11 15.1586 0.60732   2
  10   2  11 5.49078 0.45189   2
  10   2  11 34.2174 0.74140   1
  12   2  11 17.6020 0.60995   2
  12   2  11 108.379 1.89989   1
  14   2  11 2.89518 0.22238   2
  14   2  11 16.0259 0.60436   1
  16   2  11 1.73213 0.20443   2
  16   2  11 9.73010 0.49052   1
 -29   3  11 4.72151 0.37114   2
 -29   3  11 24.1711 0.57177   1
 -27   3  11 1.02147 0.23419   2
 -27   3  11 3.67099 0.32797   1
 -25   3  11 53.5018 0.81399   1
 -25   3  11 9.24196 0.43692   2
  11   3  11 51.6574 2.37426  -2
 -25   3  11 51.6574 2.37426   1
 -23   3  11 3.40418 0.36186   2
 -23   3  11 24.2122 0.91973   1
 -21   3  11 0.74942 0.28507   2
 -21   3  11 -0.0301 0.28684   1
   7   3  11 49.2541 1.79178  -2
 -21   3  11 49.2541 1.79178   1
 -19   3  11 4.91815 0.35132   2
 -19   3  11 28.0651 0.77165   1
   5   3  11 26.3940 1.69513  -2
 -19   3  11 26.3940 1.69513   1
 -17   3  11 7.28893 0.52696   1
 -17   3  11 1.05601 0.33748   2
   3   3  11 6.31535 1.87628  -2
 -17   3  11 6.31535 1.87628   1
   1   3  11 186.491 3.20943  -2
 -15   3  11 186.491 3.20943   1
 -15   3  11 29.6604 0.75039   2
 -15   3  11 175.008 3.58591   1
 -13   3  11 52.4111 1.01988   2
 -13   3  11 310.190 4.55714   1
  -1   3  11 316.518 6.96177  -2
 -13   3  11 316.518 6.96177   1
 -11   3  11 0.21424 0.53043   1
 -11   3  11 0.36765 0.35002   2
  -9   3  11 1.68730 0.44849   1
  -9   3  11 0.48330 0.42979   2
  -7   3  11 5.70518 0.49493   2
  -7   3  11 27.2437 0.83743   1
  -5   3  11 110.629 1.79903   1
  -5   3  11 17.6324 0.66831   2
  -3   3  11 5.85041 0.56278   2
  -3   3  11 39.6743 0.92795   1
  -1   3  11 8.26726 0.62971   1
  -1   3  11 1.62419 0.42572   2
   1   3  11 33.2627 0.82031   1
   1   3  11 4.96165 0.68671   2
   3   3  11 1.73304 0.31161   2
   3   3  11 13.4903 0.60771   1
   5   3  11 17.1471 0.57628   1
   5   3  11 2.18189 0.31532   2
   7   3  11 329.196 3.99725   1
   7   3  11 49.3356 0.86719   2
   9   3  11 0.97101 0.44179   1
   9   3  11 0.33253 0.26150   2
  11   3  11 3.05085 0.26200   2
  11   3  11 17.2134 0.54901   1
  13   3  11 0.27582 0.18241   2
  13   3  11 1.81869 0.27530   1
  15   3  11 -0.0897 0.31773   1
  15   3  11 -0.1897 0.16957   2
 -26   4  11 1.41809 0.30267   1
 -26   4  11 -0.2181 0.24433   2
 -24   4  11 1.17593 0.21209   2
 -24   4  11 6.53724 0.39049   1
 -22   4  11 0.34240 0.24684   2
 -22   4  11 4.67197 0.37521   1
   8   4  11 10.2682 1.88215  -2
 -22   4  11 10.2682 1.88215   1
 -20   4  11 0.08549 0.25535   2
 -20   4  11 1.61964 0.29309   1
   6   4  11 4.51595 2.09932  -2
 -20   4  11 4.51595 2.09932   1
 -18   4  11 6.62342 0.68695   1
 -18   4  11 0.64637 0.31903   2
   4   4  11 5.06818 2.48054  -2
 -18   4  11 5.06818 2.48054   1
 -16   4  11 8.14323 0.53260   2
 -16   4  11 47.0257 1.11514   1
   0   4  11 53.6491 2.48566  -2
 -14   4  11 53.6491 2.48566   1
 -14   4  11 37.0924 0.86616   1
 -14   4  11 7.56045 0.49937   2
 -12   4  11 22.7643 0.93360   1
 -12   4  11 3.75005 0.47740   2
  -2   4  11 35.8608 2.38300  -2
 -12   4  11 35.8608 2.38300   1
 -10   4  11 4.17149 0.42759   2
 -10   4  11 24.5839 0.91106   1
  -8   4  11 2.37665 0.43986   1
  -8   4  11 0.95376 0.34974   2
  -6   4  11 7.33669 0.60444   1
  -6   4  11 1.19404 0.35468   2
  -4   4  11 33.6205 0.84260   1
  -4   4  11 5.78428 0.60521   2
  -2   4  11 11.5106 0.77660   2
 -12   4  11 78.1149 2.41212  -2
  -2   4  11 78.1149 2.41212   1
  -2   4  11 70.1438 1.49860   1
   0   4  11 95.3738 1.38990   1
   0   4  11 14.7486 0.60620   2
   2   4  11 32.9817 0.82526   1
   2   4  11 5.00541 0.44027   2
   4   4  11 0.61988 0.31434   2
   4   4  11 1.28115 0.38539   1
   6   4  11 5.05133 0.40008   2
   6   4  11 32.3555 0.72831   1
   8   4  11 2.48684 0.27623   2
   8   4  11 17.9705 0.60139   1
 -22   4  11 21.9734 2.11016  -2
   8   4  11 21.9734 2.11016   1
  10   4  11 25.3674 0.63168   1
  10   4  11 3.78079 0.30217   2
  12   4  11 12.5629 0.37060   2
  12   4  11 81.0683 1.23034   1
 -21   5  11 6.52942 0.36235   2
 -21   5  11 42.3083 0.755  1
 -19   5  11 1.34401 0.25562   2
 -19   5  11 8.94058 0.57934   1
   5   5  11 13.1666 1.54648  -2
 -19   5  11 13.1666 1.54648   1
 -17   5  11 32.9850 0.95876   1
   3   5  11 32.7175 1.30013  -2
 -17   5  11 32.7175 1.30013   1
 -17   5  11 5.61228 0.56884   2
 -15   5  11 0.76874 0.36275   2
   1   5  11 2.72816 0.81057  -2
 -15   5  11 2.72816 0.81057   1
 -15   5  11 6.63038 0.81388   1
 -13   5  11 10.5594 0.58232   2
 -13   5  11 53.9675 1.35735   1
  -1   5  11 54.8820 2.53468  -2
 -13   5  11 54.8820 2.53468   1
 -11   5  11 11.9711 0.55839   2
 -11   5  11 67.6110 1.58614   1
  -9   5  11 6.13772 0.70734   2
  -9   5  11 29.4899 1.30468   1
  -7   5  11 0.57079 0.60105   2
  -7   5  11 -0.5058 0.67780   1
  -7   5  11 -0.7166 1.67942  -2
  -7   5  11 -0.7166 1.67942   1
  -5   5  11 -0.0301 0.46294   2
  -5   5  11 1.76579 0.39978   1
  -3   5  11 6.95932 0.64090   2
  -3   5  11 39.6001 0.90990   1
 -11   5  11 48.3361 2.35187  -2
  -3   5  11 48.3361 2.35187   1
  -1   5  11 0.10345 0.37427   2
  -1   5  11 0.02675 0.34034   1
 -13   5  11 10.4036 1.25095  -2
  -1   5  11 10.4036 1.25095   1
   1   5  11 -0.3331 0.49145   2
   1   5  11 -0.0919 0.36288   1
 -15   5  11 1.18820 1.42138  -2
   1   5  11 1.18820 1.42138   1
   3   5  11 0.61616 0.34797   1
   3   5  11 0.53130 0.37674   2
 -17   5  11 6.00720 1.02644  -2
   3   5  11 6.00720 1.02644   1
   5   5  11 43.3536 0.90504   1
   5   5  11 5.74845 0.45035   2
   7   5  11 25.8686 0.62210   1
   7   5  11 4.35943 0.34341   2
   9   5  11 5.59148 0.38753   2
   9   5  11 34.1990 1.02624   1
 -14   6  11 44.2555 1.81704   1
 -14   6  11 7.56322 0.48545   2
 -12   6  11 5.21816 0.43621   2
 -12   6  11 27.8609 1.35119   1
 -10   6  11 0.18204 0.26794   2
 -10   6  11 1.50649 0.55390   1
  -8   6  11 6.28710 0.83146   1
  -8   6  11 1.38588 0.69537   2
  -6   6  11 0.55566 0.53323   1
  -8   6  11 3.66193 0.86571  -2
  -6   6  11 3.66193 0.86571   1
  -6   6  11 0.51600 0.67706   2
  -4   6  11 0.24597 0.35090   1
  -4   6  11 -0.5492 0.50403   2
 -10   6  11 5.47805 1.38875  -2
  -4   6  11 5.47805 1.38875   1
  -2   6  11 0.31408 0.29469   1
 -12   6  11 5.90005 1.29312  -2
  -2   6  11 5.90005 1.29312   1
  -2   6  11 0.01651 0.56866   2
   0   6  11 0.54812 0.29743   1
 -14   6  11 6.48208 1.24885  -2
   0   6  11 6.48208 1.24885   1
   0   6  11 -0.1263 0.28986   2
   2   6  11 0.04264 0.30792   2
   2   6  11 -0.2767 0.32346   1
 -30   0  12 29.6134 0.81098   1
 -30   0  12 4.43480 0.52321   2
 -28   0  12 35.1168 0.86866   1
 -28   0  12 5.29279 0.80409   2
 -26   0  12 32.1838 1.02297   1
 -26   0  12 5.27419 0.85266   2
 -24   0  12 2.36403 0.33121   1
 -24   0  12 0.80110 0.36372   2
 -22   0  12 8.96543 0.80745   2
 -22   0  12 48.8226 1.03445   1
 -20   0  12 5.42958 0.50182   1
 -20   0  12 0.90034 0.46454   2
 -18   0  12 561.801 7.66478   1
 -18   0  12 92.0200 1.95647   2
 -16   0  12 44.0650 1.00275   1
 -16   0  12 6.56519 0.58991   2
 -14   0  12 50.6831 1.08337   1
 -14   0  12 8.53622 0.63168   2
 -12   0  12 4.00170 0.42612   2
 -12   0  12 26.2427 0.80055   1
 -10   0  12 535.423 6.99430   1
 -10   0  12 81.7842 1.49664   2
  -8   0  12 0.66876 0.35394   2
  -8   0  12 2.75739 0.45259   1
  -6   0  12 -0.1250 0.34496   2
  -6   0  12 4.15616 0.45116   1
  -4   0  12 31.2972 0.83033   2
  -4   0  12 203.282 2.89158   1
  -2   0  12 3.75856 0.48215   1
  -2   0  12 0.53148 0.34887   2
   0   0  12 5.02808 0.40692   2
   0   0  12 25.0057 0.84228   1
   2   0  12 8.86905 0.78426   2
   2   0  12 57.7730 1.56328   1
   4   0  12 41.6432 0.91012   2
   4   0  12 256.630 4.84142   1
   6   0  12 29.7837 1.08552   1
   6   0  12 5.06576 0.43408   2
   8   0  12 1.44059 0.31367   2
   8   0  12 10.4714 0.85958   1
  10   0  12 5.83314 0.46687   2
  10   0  12 37.7570 1.13232   1
  12   0  12 21.0241 0.59322   2
  12   0  12 139.281 3.45973   1
  14   0  12 10.6492 0.49065   2
  14   0  12 63.4132 2.34952   1
  16   0  12 170.051 3.80592   1
  16   0  12 28.1146 0.71455   2
 -31   1  12 10.8050 0.38306   1
 -31   1  12 1.47837 0.37890   2
 -29   1  12 0.14232 0.19670   1
 -29   1  12 0.22131 0.29101   2
 -27   1  12 29.8889 0.54814   1
 -27   1  12 6.12577 0.42100   2
 -25   1  12 70.2387 1.10331   1
 -25   1  12 11.7583 0.49345   2
 -23   1  12 1.92458 0.34977   2
 -23   1  12 13.3975 0.47847   1
 -21   1  12 307.260 3.25931   1
 -21   1  12 50.3847 1.04301   2
 -19   1  12 3.15677 0.29872   1
 -19   1  12 0.49880 0.30116   2
 -17   1  12 16.3828 0.52653   2
 -17   1  12 100.060 1.29217   1
 -15   1  12 24.3661 0.58941   2
 -15   1  12 162.904 1.85398   1
 -13   1  12 6.52639 0.42974   2
 -13   1  12 39.1828 0.69260   1
 -11   1  12 1.24686 0.27822   2
 -11   1  12 8.77338 0.48238   1
  -9   1  12 240.389 2.36554   1
  -9   1  12 39.3192 0.66970   2
  -7   1  12 10.4068 0.43084   2
  -7   1  12 65.5730 0.88110   1
  -5   1  12 1.19491 0.28422   1
  -5   1  12 -0.0815 0.25460   2
  -3   1  12 34.5889 0.62669   2
  -3   1  12 225.884 2.55030   1
  -1   1  12 13.5300 0.45442   2
  -1   1  12 92.5125 1.25086   1
   1   1  12 11.7235 0.47932   2
   1   1  12 73.2755 1.15015   1
   3   1  12 1.64455 0.26079   2
   3   1  12 6.13017 0.42045   1
   5   1  12 22.5165 0.50069   2
   5   1  12 144.381 2.11073   1
   7   1  12 13.6953 0.45600   2
   7   1  12 89.2159 1.57308   1
   9   1  12 1.42529 0.23405   2
   9   1  12 9.13413 0.51240   1
  11   1  12 4.92781 0.39646   2
  11   1  12 33.7324 0.87653   1
  13   1  12 4.65330 0.27889   2
  13   1  12 29.6088 0.75626   1
  15   1  12 0.72526 0.18177   2
  15   1  12 5.61158 0.47630   1
 -30   2  12 14.4186 0.42957   1
 -30   2  12 1.71959 0.25068   2
 -28   2  12 28.8585 0.56033   1
 -28   2  12 4.88308 0.45267   2
 -26   2  12 2.69786 0.26037   1
 -26   2  12 0.88870 0.30409   2
 -24   2  12 4.63228 0.37228   2
 -24   2  12 28.1417 0.61377   1
 -22   2  12 2.85686 0.29029   2
 -22   2  12 19.1565 0.53472   1
 -20   2  12 0.34419 0.29036   1
 -20   2  12 -0.0917 0.31716   2
 -18   2  12 5.51449 0.52695   2
 -18   2  12 35.2897 0.73429   1
 -16   2  12 5.59196 0.50602   2
 -16   2  12 32.0304 0.69285   1
 -14   2  12 6.43144 0.50582   1
 -14   2  12 1.39753 0.32514   2
 -12   2  12 2.09178 0.32032   2
 -12   2  12 17.5258 0.57599   1
 -10   2  12 427.126 4.27430   1
 -10   2  12 68.8243 1.14637   2
  -8   2  12 386.969 3.69026   1
  -8   2  12 61.9695 0.95554   2
  -6   2  12 71.5361 1.07496   1
  -6   2  12 11.4218 0.45480   2
  -4   2  12 -0.0796 0.26808   2
  -4   2  12 1.33356 0.34589   1
  -2   2  12 0.70081 0.33817   2
  -2   2  12 0.39947 0.50626   1
   0   2  12 121.517 1.57190   1
   0   2  12 17.8017 0.54419   2
   2   2  12 50.2433 1.01127   1
   2   2  12 7.97518 0.46168   2
   4   2  12 191.135 2.92631   1
   4   2  12 30.1297 0.62061   2
   6   2  12 9.40288 0.44649   2
   6   2  12 53.9533 1.02020   1
   8   2  12 107.707 1.51625   1
   8   2  12 18.2032 0.49157   2
  10   2  12 2.64626 0.34357   1
  10   2  12 0.03969 0.22185   2
  12   2  12 8.89034 0.54055   1
  12   2  12 1.46117 0.19914   2
  14   2  12 1.94471 0.17720   2
  14   2  12 12.6215 0.60241   1
 -27   3  12 4.87161 0.40858   2
 -27   3  12 24.8495 0.53244   1
 -25   3  12 0.33254 0.22878   1
 -25   3  12 -0.3634 0.22764   2
 -23   3  12 -0.1840 0.26936   2
 -23   3  12 0.71574 0.24258   1
 -21   3  12 4.37194 0.36158   2
 -21   3  12 26.7315 0.65185   1
 -19   3  12 72.9950 1.06551   1
 -19   3  12 11.5339 0.48568   2
 -17   3  12 17.8239 0.63696   2
 -17   3  12 118.506 1.53321   1
 -15   3  12 5.91006 0.47488   1
 -15   3  12 0.47434 0.33400   2
 -13   3  12 13.4155 0.65252   1
 -13   3  12 2.23626 0.36204   2
 -11   3  12 6.17714 0.47003   2
 -11   3  12 41.6506 0.92592   1
  -9   3  12 -0.1534 0.36911   1
  -9   3  12 0.21549 0.33381   2
  -7   3  12 26.0869 0.70848   1
  -7   3  12 4.46426 0.40636   2
  -5   3  12 0.89956 0.35433   2
  -5   3  12 5.72795 0.45915   1
  -3   3  12 -0.0300 0.38719   1
  -3   3  12 0.00780 0.31796   2
  -1   3  12 8.86670 0.61634   1
  -1   3  12 1.58974 0.31412   2
   1   3  12 2.74700 0.38546   1
   1   3  12 0.40295 0.29170   2
   3   3  12 0.74493 0.27124   2
   3   3  12 2.32083 0.34349   1
   5   3  12 30.4440 0.66828   1
   5   3  12 4.75697 0.37784   2
   7   3  12 1.17272 0.30314   2
   7   3  12 7.07754 0.50257   1
   9   3  12 0.39959 0.22043   2
   9   3  12 4.20708 0.37760   1
  11   3  12 10.7587 0.39405   2
  11   3  12 67.6234 1.11007   1
  13   3  12 0.78940 0.20702   2
  13   3  12 5.83122 0.40261   1
 -26   4  12 -0.5266 0.43291   2
 -26   4  12 0.11332 0.19856   1
 -24   4  12 0.31221 0.21955   2
 -24   4  12 1.22952 0.23763   1
 -22   4  12 1.64973 0.25140   1
 -22   4  12 0.31033 0.23344   2
 -20   4  12 1.79568 0.31514   2
 -20   4  12 13.0936 0.51525   1
 -18   4  12 16.4204 0.63978   2
 -18   4  12 93.6262 1.44263   1
 -16   4  12 8.49428 0.49097   2
 -16   4  12 53.3424 1.06843   1
 -14   4  12 1.28628 0.39183   1
 -14   4  12 0.33802 0.32585   2
 -12   4  12 6.69622 0.64124   1
 -12   4  12 1.55254 0.32758   2
 -10   4  12 0.43659 0.35371   2
 -10   4  12 0.38315 0.39870   1
  -8   4  12 15.0292 0.66542   1
  -8   4  12 1.65743 0.34349   2
  -6   4  12 -0.3194 0.34995   2
  -6   4  12 0.82282 0.38044   1
  -4   4  12 35.6083 0.88650   1
  -4   4  12 4.14169 0.50351   2
  -2   4  12 220.983 2.78504   1
  -2   4  12 31.8316 0.87335   2
   0   4  12 32.3363 1.05387   2
   0   4  12 219.650 3.25429   1
   2   4  12 0.15244 0.30679   1
   2   4  12 -0.1190 0.26257   2
   4   4  12 19.4061 0.52271   2
   4   4  12 137.978 2.13178   1
   6   4  12 37.0247 0.74071   1
   6   4  12 5.86480 0.38047   2
   8   4  12 31.8141 0.70551   1
   8   4  12 5.27475 0.33630   2
  10   4  12 -0.1661 0.18662   2
  10   4  12 1.00990 0.22513   1
 -21   5  12 23.3686 0.73434   2
 -21   5  12 116.445 2.58556   1
 -19   5  12 3.79868 0.40096   1
 -19   5  12 1.14251 0.34169   2
 -17   5  12 -0.0344 0.29862   1
 -17   5  12 -0.0081 0.24267   2
 -15   5  12 0.82854 0.26448   2
 -15   5  12 4.64448 0.54198   1
 -13   5  12 16.0156 0.73132   1
 -13   5  12 3.00161 0.32880   2
 -11   5  12 0.70675 0.27630   2
 -11   5  12 4.20196 0.50076   1
  -9   5  12 3.32283 0.44162   1
  -9   5  12 1.25134 0.33233   2
  -7   5  12 48.1592 1.12669   1
  -7   5  12 7.25591 0.59780   2
  -5   5  12 78.5358 1.54896   1
  -5   5  12 11.6791 0.68502   2
  -3   5  12 5.42679 0.44699   1
  -3   5  12 1.14177 0.33722   2
  -1   5  12 2.50794 0.30635   1
  -1   5  12 0.15538 0.32007   2
   1   5  12 21.9944 0.62357   1
   1   5  12 3.79597 0.54268   2
   3   5  12 1.67066 0.26390   1
   3   5  12 0.64486 0.25805   2
   5   5  12 1.65028 0.28012   2
   5   5  12 8.65041 0.43293   1
 -12   6  12 0.55731 0.36415   2
 -12   6  12 3.11219 0.41995   1
 -10   6  12 0.04905 0.34014   2
 -10   6  12 -0.3062 0.33392   1
  -8   6  12 2.52290 0.36600   2
  -8   6  12 17.6752 1.00945   1
  -6   6  12 0.42802 0.35430   1
  -6   6  12 0.06119 0.30682   2
  -4   6  12 1.04558 0.37024   1
  -4   6  12 -0.2841 0.31645   2
  -2   6  12 0.03537 0.27276   2
  -2   6  12 1.87521 0.41340   1
 -30   0  13 1.72889 1.50703   1
 -28   0  13 -0.2079 0.88827   1
 -26   0  13 -0.0784 0.70960   1
 -24   0  13 0.12193 0.97866   1
 -22   0  13 -0.3562 0.96992   1
 -20   0  13 0.15759 0.78720   1
 -18   0  13 0.16465 0.70511   1
 -16   0  13 -0.0483 0.81558   1
 -12   0  13 -0.0610 0.74485   1
 -10   0  13 0.82075 0.70778   1
  -8   0  13 -0.0863 0.71802   1
  -6   0  13 0.31223 0.72291   1
  -4   0  13 -0.4113 0.73901   1
   0   0  13 -0.3263 0.84438   1
   2   0  13 0.13437 0.80541   1
   4   0  13 0.28965 0.97597   1
   6   0  13 -0.7421 0.85279   1
   8   0  13 -0.1192 1.40843   1
  10   0  13 -0.4405 0.88936   1
  12   0  13 -1.0109 0.96041   1
  14   0  13 0.16847 0.88344   1
  15   1  13 5.89934 0.47432  -2
 -31   1  13 5.89934 0.47432   1
  13   1  13 26.0294 1.37918  -2
 -29   1  13 26.0294 1.37918   1
  11   1  13 54.6426 0.88670  -2
 -27   1  13 54.6426 0.88670   1
   9   1  13 48.6336 1.31985  -2
 -25   1  13 48.6336 1.31985   1
   7   1  13 7.24668 0.60877  -2
 -23   1  13 7.24668 0.60877   1
   5   1  13 40.0710 0.92922  -2
 -21   1  13 40.0710 0.92922   1
   3   1  13 9.35928 0.72363  -2
 -19   1  13 9.35928 0.72363   1
   1   1  13 5.81478 0.52195  -2
 -17   1  13 5.81478 0.52195   1
  -1   1  13 58.8255 0.95443  -2
 -15   1  13 58.8255 0.95443   1
  -3   1  13 4.34882 2.20929  -2
 -13   1  13 4.34882 2.20929   1
  -5   1  13 87.7271 1.12853  -2
 -11   1  13 87.7271 1.12853   1
  -7   1  13 234.758 2.45323  -2
  -9   1  13 234.758 2.45323   1
  -9   1  13 215.233 2.39602  -2
  -7   1  13 215.233 2.39602   1
 -11   1  13 26.6537 0.68122  -2
  -5   1  13 26.6537 0.68122   1
 -13   1  13 5.29051 1.79014  -2
  -3   1  13 5.29051 1.79014   1
 -15   1  13 29.6963 0.81833  -2
  -1   1  13 29.6963 0.81833   1
 -17   1  13 1.60668 0.51539  -2
   1   1  13 1.60668 0.51539   1
 -19   1  13 58.3387 1.11124  -2
   3   1  13 58.3387 1.11124   1
 -21   1  13 235.518 3.87500  -2
   5   1  13 235.518 3.87500   1
 -23   1  13 33.0931 0.98358  -2
   7   1  13 33.0931 0.98358   1
 -25   1  13 27.3216 0.91122  -2
   9   1  13 27.3216 0.91122   1
 -27   1  13 16.0337 0.84882  -2
  11   1  13 16.0337 0.84882   1
 -29   1  13 23.3693 1.22985  -2
  13   1  13 23.3693 1.22985   1
 -31   1  13 20.9903 0.77388  -2
  15   1  13 20.9903 0.77388   1
 -30   2  13 77.7380 1.84677   1
  14   2  13 79.6773 2.71654  -2
 -30   2  13 79.6773 2.71654   1
  12   2  13 49.2828 1.17940  -2
 -28   2  13 49.2828 1.17940   1
  10   2  13 119.964 2.02528  -2
 -26   2  13 119.964 2.02528   1
   8   2  13 6.20476 0.61196  -2
 -24   2  13 6.20476 0.61196   1
   6   2  13 7.16046 0.51058  -2
 -22   2  13 7.16046 0.51058   1
   4   2  13 9.42698 0.53801  -2
 -20   2  13 9.42698 0.53801   1
   2   2  13 99.9737 1.46818  -2
 -18   2  13 99.9737 1.46818   1
   0   2  13 292.249 2.96365  -2
 -16   2  13 292.249 2.96365   1
  -2   2  13 2.14368 0.54885  -2
 -14   2  13 2.14368 0.54885   1
  -4   2  13 100.887 1.31380  -2
 -12   2  13 100.887 1.31380   1
  -6   2  13 97.2454 1.52528  -2
 -10   2  13 97.2454 1.52528   1
  -8   2  13 83.2765 1.54904  -2
  -8   2  13 83.2765 1.54904   1
 -10   2  13 330.282 3.98352  -2
  -6   2  13 330.282 3.98352   1
 -12   2  13 17.2315 0.65161  -2
  -4   2  13 17.2315 0.65161   1
 -14   2  13 1.32337 0.59022  -2
  -2   2  13 1.32337 0.59022   1
 -16   2  13 149.529 2.12119  -2
   0   2  13 149.529 2.12119   1
 -18   2  13 95.6617 1.83798  -2
   2   2  13 95.6617 1.83798   1
 -20   2  13 8.01820 0.87006  -2
   4   2  13 8.01820 0.87006   1
 -22   2  13 26.1733 0.76969  -2
   6   2  13 26.1733 0.76969   1
 -24   2  13 28.6584 0.81118  -2
   8   2  13 28.6584 0.81118   1
 -26   2  13 61.6908 1.39384  -2
  10   2  13 61.6908 1.39384   1
 -28   2  13 10.9034 0.94335  -2
  12   2  13 10.9034 0.94335   1
 -30   2  13 31.3782 0.93002  -2
  14   2  13 31.3782 0.93002   1
  11   3  13 4.06407 0.70047  -2
 -27   3  13 4.06407 0.70047   1
   9   3  13 2.56246 1.05487  -2
 -25   3  13 2.56246 1.05487   1
   7   3  13 23.2282 0.95680  -2
 -23   3  13 23.2282 0.95680   1
   5   3  13 71.6025 1.32964  -2
 -21   3  13 71.6025 1.32964   1
   3   3  13 11.9764 0.68048  -2
 -19   3  13 11.9764 0.68048   1
   1   3  13 43.4939 0.87276  -2
 -17   3  13 43.4939 0.87276   1
  -1   3  13 10.9172 0.82760  -2
 -15   3  13 10.9172 0.82760   1
  -3   3  13 63.8095 1.18724  -2
 -13   3  13 63.8095 1.18724   1
  -5   3  13 7.80139 0.64600  -2
 -11   3  13 7.80139 0.64600   1
  -7   3  13 83.8720 1.31498  -2
  -9   3  13 83.8720 1.31498   1
  -9   3  13 44.9538 0.93690  -2
  -7   3  13 44.9538 0.93690   1
 -11   3  13 38.2793 0.92629  -2
  -5   3  13 38.2793 0.92629   1
 -13   3  13 97.4662 2.20237  -2
  -3   3  13 97.4662 2.20237   1
 -15   3  13 19.0687 0.95624  -2
  -1   3  13 19.0687 0.95624   1
 -17   3  13 103.847 2.29465  -2
   1   3  13 103.847 2.29465   1
 -19   3  13 9.19023 0.61281  -2
   3   3  13 9.19023 0.61281   1
 -21   3  13 62.0205 1.50794  -2
   5   3  13 62.0205 1.50794   1
 -23   3  13 26.2217 0.79489  -2
   7   3  13 26.2217 0.79489   1
 -25   3  13 -0.0682 0.68244  -2
   9   3  13 -0.0682 0.68244   1
 -27   3  13 -0.1378 1.19736  -2
  11   3  13 -0.1378 1.19736   1
   8   4  13 86.5864 3.05537  -2
 -24   4  13 86.5864 3.05537   1
   6   4  13 20.6713 0.86798  -2
 -22   4  13 20.6713 0.86798   1
   4   4  13 13.9640 0.89135  -2
 -20   4  13 13.9640 0.89135   1
   2   4  13 23.1038 0.87154  -2
 -18   4  13 23.1038 0.87154   1
   0   4  13 18.8980 0.73473  -2
 -16   4  13 18.8980 0.73473   1
  -2   4  13 130.625 4.57645  -2
 -14   4  13 130.625 4.57645   1
  -4   4  13 52.6275 1.78575  -2
 -12   4  13 52.6275 1.78575   1
  -6   4  13 1.19382 0.64133  -2
 -10   4  13 1.19382 0.64133   1
  -8   4  13 110.839 2.88147  -2
  -8   4  13 110.839 2.88147   1
 -10   4  13 0.12944 0.71502  -2
  -6   4  13 0.12944 0.71502   1
 -12   4  13 57.3932 1.62304  -2
  -4   4  13 57.3932 1.62304   1
 -14   4  13 23.9283 1.23179  -2
  -2   4  13 23.9283 1.23179   1
 -16   4  13 3.21401 0.71800  -2
   0   4  13 3.21401 0.71800   1
 -18   4  13 69.0376 1.55723  -2
   2   4  13 69.0376 1.55723   1
 -20   4  13 24.8258 0.88576  -2
   4   4  13 24.8258 0.88576   1
 -22   4  13 44.3549 1.70336  -2
   6   4  13 44.3549 1.70336   1
 -24   4  13 13.0330 1.16278  -2
   8   4  13 13.0330 1.16278   1
   3   5  13 0.75679 0.69050  -2
 -19   5  13 0.75679 0.69050   1
  -1   5  13 5.18641 0.58349  -2
 -15   5  13 5.18641 0.58349   1
  -3   5  13 2.54807 1.16726  -2
 -13   5  13 2.54807 1.16726   1
  -5   5  13 10.2460 0.91039  -2
 -11   5  13 10.2460 0.91039   1
  -7   5  13 5.80740 0.73491  -2
  -9   5  13 5.80740 0.73491   1
  -9   5  13 10.7497 0.80978  -2
  -7   5  13 10.7497 0.80978   1
 -11   5  13 7.55336 0.62333  -2
  -5   5  13 7.55336 0.62333   1
 -13   5  13 2.15322 0.70531  -2
  -3   5  13 2.15322 0.70531   1
 -15   5  13 17.5306 0.70981  -2
  -1   5  13 17.5306 0.70981   1
 -17   5  13 5.44043 1.02012  -2
   1   5  13 5.44043 1.02012   1
 -19   5  13 10.6736 0.81920  -2
   3   5  13 10.6736 0.81920   1
 -30   0  14 83.8899 2.01460   1
 -30   0  14 11.9592 0.59322   2
 -28   0  14 295.479 5.29233   1
 -28   0  14 44.9147 1.70366   2
 -26   0  14 -0.1297 0.40247   2
 -26   0  14 2.17665 0.37070   1
 -24   0  14 9.24304 0.60868   1
 -24   0  14 0.89794 0.56682   2
 -22   0  14 382.936 5.33150   1
 -22   0  14 62.5123 1.75111   2
 -20   0  14 104.754 1.75202   1
 -20   0  14 16.8147 0.81467   2
 -18   0  14 5.74061 0.55379   2
 -18   0  14 30.8675 0.83543   1
 -16   0  14 19.5722 0.72231   2
 -16   0  14 120.201 1.95638   1
 -14   0  14 77.5118 1.54838   1
 -14   0  14 12.0328 0.65800   2
 -12   0  14 0.29389 0.32067   2
 -12   0  14 0.36433 0.35540   1
 -10   0  14 2.75843 0.37334   2
 -10   0  14 18.3676 0.72838   1
  -8   0  14 1.52497 0.33144   2
  -8   0  14 12.1755 0.65065   1
  -6   0  14 5.63940 0.51781   1
  -6   0  14 1.20694 0.31843   2
  -4   0  14 36.2733 0.99021   1
  -4   0  14 5.04207 0.48562   2
  -2   0  14 18.8028 0.76425   1
  -2   0  14 3.40344 0.35981   2
   0   0  14 1.11075 0.38365   1
   0   0  14 0.17627 0.41423   2
   2   0  14 2.64986 0.36045   2
   2   0  14 20.3817 0.86922   1
   4   0  14 0.65642 0.45783   1
   4   0  14 -0.2805 0.26531   2
   6   0  14 3.78178 0.33840   2
   6   0  14 20.0490 1.04367   1
   8   0  14 2.53473 0.32043   2
   8   0  14 17.2367 0.76060   1
  10   0  14 0.17165 0.25462   2
  10   0  14 0.74081 0.43661   1
  12   0  14 2.17977 0.49182   1
  12   0  14 0.35848 0.32404   2
 -29   1  14 24.7326 0.58806   1
 -29   1  14 4.17717 0.49015   2
 -27   1  14 1.85936 0.21284   1
 -27   1  14 -0.2960 0.24847   2
 -25   1  14 0.66008 0.22491   2
 -25   1  14 4.23238 0.31030   1
 -23   1  14 61.0574 0.90519   1
 -23   1  14 10.4746 0.59468   2
 -21   1  14 0.11127 0.23797   1
 -21   1  14 -0.1554 0.27264   2
 -19   1  14 29.1299 0.59384   1
 -19   1  14 4.97566 0.34724   2
 -17   1  14 3.62718 0.30171   2
 -17   1  14 24.9760 0.57343   1
 -15   1  14 10.3652 0.45602   1
 -15   1  14 1.23215 0.25895   2
 -13   1  14 0.95158 0.24909   2
 -13   1  14 5.94693 0.37093   1
 -11   1  14 1.04720 0.25177   2
 -11   1  14 7.70405 0.42583   1
  -9   1  14 124.243 1.42362   1
  -9   1  14 20.8080 0.48622   2
  -7   1  14 37.2429 0.69493   1
  -7   1  14 5.64843 0.31802   2
  -5   1  14 0.39660 0.22132   2
  -5   1  14 2.12673 0.28845   1
  -3   1  14 14.4134 0.51183   1
  -3   1  14 1.90822 0.23899   2
  -1   1  14 1.04381 0.22779   2
  -1   1  14 5.81404 0.40173   1
   1   1  14 93.7564 1.26631   1
   1   1  14 14.8317 0.45654   2
   3   1  14 0.01616 0.20152   2
   3   1  14 0.91067 0.29985   1
   5   1  14 9.30025 0.37632   2
   5   1  14 56.6325 1.10419   1
   7   1  14 0.35258 0.27609   1
   7   1  14 -0.0482 0.19259   2
   9   1  14 -0.1150 0.16646   2
   9   1  14 0.03669 0.27000   1
  11   1  14 5.58156 0.32763   2
  11   1  14 36.0683 1.17815   1
  13   1  14 0.39428 0.15665   2
  13   1  14 1.70421 0.32301   1
 -28   2  14 0.79093 0.18679   1
 -28   2  14 0.08319 0.26085   2
 -26   2  14 0.54240 0.27649   2
 -26   2  14 1.28699 0.21932   1
 -24   2  14 48.1949 0.78570   1
 -24   2  14 8.95052 0.42214   2
 -22   2  14 100.497 1.60136   1
 -22   2  14 17.6970 0.67720   2
 -20   2  14 3.59714 0.36166   2
 -20   2  14 21.1735 0.54949   1
 -18   2  14 0.15441 0.29821   2
 -18   2  14 1.12827 0.26355   1
 -16   2  14 16.0879 0.55979   2
 -16   2  14 95.3674 1.11625   1
 -14   2  14 2.41951 0.28691   1
 -14   2  14 0.39696 0.26205   2
 -12   2  14 5.03986 0.35024   1
 -12   2  14 0.63389 0.27180   2
 -10   2  14 0.83938 0.26784   2
 -10   2  14 7.72783 0.43779   1
  -8   2  14 2.12378 0.26947   2
  -8   2  14 10.6074 0.50203   1
  -6   2  14 4.65413 0.30773   2
  -6   2  14 26.6119 0.63251   1
  -4   2  14 119.924 1.54381   1
  -4   2  14 19.3906 0.46849   2
  -2   2  14 84.0485 1.19564   1
  -2   2  14 13.9615 0.43169   2
   0   2  14 37.4278 0.63945   2
   0   2  14 229.236 2.84911   1
   2   2  14 3.24177 0.26324   2
   2   2  14 20.3906 0.67066   1
   4   2  14 31.3186 0.85754   1
   4   2  14 5.79048 0.41428   2
   6   2  14 2.31095 0.23031   2
   6   2  14 16.4360 0.49719   1
   8   2  14 74.2002 1.39257   1
   8   2  14 11.0699 0.35611   2
  10   2  14 4.82371 0.27465   2
  10   2  14 34.3298 0.86187   1
  12   2  14 22.2594 1.00174   1
  12   2  14 4.07839 0.34804   2
 -27   3  14 9.79029 0.35884   1
 -27   3  14 1.19363 0.24432   2
 -25   3  14 0.04949 0.24522   2
 -25   3  14 0.34135 0.21492   1
 -23   3  14 5.23795 0.37545   1
 -23   3  14 1.25323 0.24689   2
 -21   3  14 0.13155 0.23055   2
 -21   3  14 -0.2347 0.25748   1
 -19   3  14 1.01277 0.40535   1
 -19   3  14 0.48380 0.35543   2
 -17   3  14 16.0707 0.60874   1
 -17   3  14 3.41472 0.35878   2
 -15   3  14 123.847 1.80281   1
 -15   3  14 20.0417 0.63914   2
 -13   3  14 6.93771 0.47568   2
 -13   3  14 40.8489 0.80910   1
 -11   3  14 2.05706 0.31086   2
 -11   3  14 14.1524 0.60645   1
  -9   3  14 21.4548 0.56131   2
  -9   3  14 133.125 1.67007   1
  -7   3  14 0.60554 0.30532   2
  -7   3  14 7.89223 0.48554   1
  -5   3  14 80.4510 1.28847   1
  -5   3  14 12.7244 0.51352   2
  -3   3  14 127.671 2.05314   1
  -3   3  14 20.4207 0.60774   2
  -1   3  14 41.0260 0.92926   1
  -1   3  14 7.31176 0.57838   2
   1   3  14 7.04550 0.42647   2
   1   3  14 48.3947 1.25599   1
   3   3  14 16.2007 0.52286   1
   3   3  14 2.45209 0.25104   2
   5   3  14 14.2238 0.44121   2
   5   3  14 85.9596 1.27568   1
   7   3  14 2.47946 0.24480   2
   7   3  14 16.6059 0.52757   1
   9   3  14 6.12241 0.45572   1
   9   3  14 1.29324 0.18366   2
 -24   4  14 0.57656 0.24178   1
 -24   4  14 0.26049 0.21856   2
 -22   4  14 0.66620 0.25926   2
 -22   4  14 5.63107 0.44728   1
 -20   4  14 -0.0029 0.23818   2
 -20   4  14 3.24359 0.39278   1
 -18   4  14 4.75256 0.40109   1
 -18   4  14 0.42670 0.27256   2
 -16   4  14 39.7183 0.93624   1
 -16   4  14 6.75351 0.45673   2
 -14   4  14 168.187 2.79548   1
 -14   4  14 28.4725 0.70963   2
 -12   4  14 4.11159 0.39466   2
 -12   4  14 21.6903 0.72793   1
 -10   4  14 8.58280 0.58378   2
 -10   4  14 45.7988 1.06337   1
  -8   4  14 11.6754 0.60639   2
  -8   4  14 76.9077 1.37057   1
  -6   4  14 1.07998 0.31470   2
  -6   4  14 5.15374 0.45228   1
  -4   4  14 1.99785 0.32664   2
  -4   4  14 15.9746 0.60671   1
  -2   4  14 27.7031 0.71333   1
  -2   4  14 4.71284 0.42254   2
   0   4  14 15.1106 0.55211   2
   0   4  14 94.8328 1.53298   1
   2   4  14 6.22728 0.45525   1
   2   4  14 0.29338 0.34911   2
   4   4  14 0.63394 0.26220   1
   4   4  14 0.18464 0.23801   2
   6   4  14 20.8591 0.63406   1
   6   4  14 5.57325 0.51434   2
 -17   5  14 1.58834 0.22881   2
 -17   5  14 13.0867 0.70428   1
 -15   5  14 0.36883 0.24064   2
 -15   5  14 0.46785 0.35499   1
 -13   5  14 0.96834 0.28910   2
 -13   5  14 12.9365 0.66515   1
 -11   5  14 6.07032 0.59410   1
 -11   5  14 0.82055 0.29965   2
  -9   5  14 9.20677 0.57493   2
  -9   5  14 53.6430 1.28594   1
  -7   5  14 9.80974 0.69654   1
  -7   5  14 1.62482 0.31128   2
  -5   5  14 0.27710 0.30463   2
  -5   5  14 0.24471 0.33067   1
  -3   5  14 7.93657 0.46994   1
  -3   5  14 0.42819 0.36138   2
  -1   5  14 4.20882 0.46437   2
  -1   5  14 25.4954 0.73780   1
   1   5  14 3.99688 0.45821   2
   1   5  14 19.3185 0.57555   1
 -30   0  15 0.43892 0.26666   1
 -30   0  15 -0.0254 0.36048   2
 -28   0  15 -0.0509 0.32556   2
 -28   0  15 0.15014 0.27418   1
 -26   0  15 -0.0934 0.35304   2
 -26   0  15 -0.2652 0.29710   1
 -24   0  15 0.25982 0.31228   1
 -24   0  15 -0.2393 0.37404   2
 -22   0  15 0.33039 0.37520   1
 -22   0  15 -0.5642 0.43623   2
 -20   0  15 0.06931 0.33760   1
 -20   0  15 -0.4051 0.36868   2
 -18   0  15 0.24271 0.33705   1
 -18   0  15 -0.0913 0.34386   2
 -16   0  15 0.20788 0.36960   1
 -16   0  15 0.24314 0.33717   2
 -14   0  15 -0.0847 0.33457   1
 -14   0  15 -0.6746 0.32773   2
 -12   0  15 -0.0190 0.34650   1
 -12   0  15 -0.1531 0.30663   2
 -10   0  15 -0.0251 0.32636   1
 -10   0  15 0.01349 0.28904   2
  -8   0  15 0.08543 0.33797   1
  -8   0  15 0.11162 0.29639   2
  -6   0  15 -0.2765 0.29974   2
  -6   0  15 -0.2637 0.35148   1
  -4   0  15 0.06155 0.29543   2
  -4   0  15 0.17799 0.35231   1
  -2   0  15 -0.0794 0.35139   1
  -2   0  15 0.06396 0.28673   2
   0   0  15 0.06780 0.29289   2
   0   0  15 -0.2560 0.32018   1
   2   0  15 0.12393 0.39449   1
   2   0  15 0.10375 0.27658   2
   4   0  15 0.07225 0.26208   2
   4   0  15 0.31672 0.51864   1
   6   0  15 -0.3235 0.25076   2
   6   0  15 -0.2176 0.38655   1
   8   0  15 0.26160 0.25750   2
   8   0  15 -0.0852 0.51203   1
  10   0  15 -0.0029 0.20745   2
  10   0  15 0.34705 0.41469   1
 -29   1  15 14.8723 0.61878   1
 -29   1  15 2.99184 0.53446   2
 -27   1  15 0.11563 0.20580   1
 -27   1  15 -0.3191 0.25446   2
 -25   1  15 8.98471 0.39610   2
 -25   1  15 55.6655 0.79651   1
 -23   1  15 17.8975 0.47668   1
 -23   1  15 2.20514 0.31670   2
 -21   1  15 31.4972 0.57798   1
 -21   1  15 5.01962 0.37033   2
 -19   1  15 -0.1169 0.23274   1
 -19   1  15 -0.2562 0.22862   2
 -17   1  15 4.40555 0.30644   2
 -17   1  15 32.3009 0.61708   1
 -15   1  15 -0.2319 0.25317   2
 -15   1  15 0.02874 0.23546   1
 -13   1  15 0.12787 0.24304   2
 -13   1  15 3.35184 0.27045   1
 -11   1  15 6.65150 0.42185   1
 -11   1  15 0.82295 0.23601   2
  -9   1  15 0.57001 0.21209   2
  -9   1  15 3.30606 0.27308   1
  -7   1  15 4.86737 0.33967   2
  -7   1  15 25.0570 0.57553   1
  -5   1  15 5.19673 0.33347   2
  -5   1  15 35.2455 0.68803   1
  -3   1  15 2.17350 0.23475   2
  -3   1  15 12.5633 0.50005   1
  -1   1  15 3.12949 0.25567   2
  -1   1  15 17.1978 0.48067   1
   1   1  15 2.08996 0.22383   2
   1   1  15 13.0952 0.50584   1
   3   1  15 0.16888 0.20949   2
   3   1  15 2.12205 0.31444   1
   5   1  15 15.2632 0.40262   2
   5   1  15 98.3098 1.60823   1
   7   1  15 0.17214 0.22824   1
   7   1  15 0.38775 0.17800   2
   9   1  15 48.9006 1.11427   1
   9   1  15 6.71179 0.30800   2
  11   1  15 3.72660 0.28229   2
  11   1  15 21.6210 0.99594   1
 -28   2  15 0.71763 0.25233   2
 -28   2  15 3.08644 0.41641   1
 -26   2  15 2.26926 0.21875   1
 -26   2  15 0.51870 0.26784   2
 -24   2  15 0.04056 0.21021   2
 -24   2  15 0.63762 0.20993   1
 -22   2  15 16.7851 0.57421   2
 -22   2  15 100.923 1.27518   1
 -20   2  15 0.44650 0.28047   1
 -20   2  15 0.04215 0.27108   2
 -18   2  15 0.76807 0.28107   2
 -18   2  15 4.25210 0.31747   1
 -16   2  15 27.6667 0.61365   2
 -16   2  15 164.855 1.76503   1
 -14   2  15 19.3769 0.52395   1
 -14   2  15 3.10474 0.27412   2
 -12   2  15 19.7852 0.53670   1
 -12   2  15 2.61169 0.27522   2
 -10   2  15 24.3456 0.55733   2
 -10   2  15 148.328 1.72557   1
  -8   2  15 12.6138 0.49270   1
  -8   2  15 2.12461 0.25087   2
  -6   2  15 0.51226 0.23269   2
  -6   2  15 3.23595 0.30623   1
  -4   2  15 30.6476 0.60092   1
  -4   2  15 5.10527 0.31528   2
  -2   2  15 17.5660 0.43809   2
  -2   2  15 105.752 1.45813   1
   0   2  15 5.35753 0.31920   2
   0   2  15 31.6120 0.77774   1
   2   2  15 4.49770 0.35539   2
   2   2  15 27.8283 1.21496   1
   4   2  15 12.1380 0.37676   2
   4   2  15 75.4094 1.16737   1
   6   2  15 1.53693 0.18036   2
   6   2  15 13.0560 0.47335   1
   8   2  15 0.68844 0.16600   2
   8   2  15 4.39268 0.43433   1
 -25   3  15 0.12089 0.21316   2
 -25   3  15 2.30737 0.24529   1
 -23   3  15 1.13335 0.29111   1
 -23   3  15 -0.3968 0.20954   2
 -21   3  15 2.22515 0.26377   1
 -21   3  15 0.39503 0.21264   2
 -19   3  15 34.3686 0.72613   2
 -19   3  15 207.827 2.97188   1
 -17   3  15 45.7156 0.91696   2
 -17   3  15 280.407 3.64136   1
 -15   3  15 44.5035 0.96629   1
 -15   3  15 7.31506 0.64509   2
 -13   3  15 0.76863 0.35531   1
 -13   3  15 0.13321 0.25987   2
 -11   3  15 2.62209 0.27217   2
 -11   3  15 15.0262 0.62515   1
  -9   3  15 -0.0078 0.34966   1
  -9   3  15 -0.1737 0.31669   2
  -7   3  15 71.0719 1.08997   1
  -7   3  15 10.7020 0.59210   2
  -5   3  15 0.06931 0.32217   2
  -5   3  15 0.23247 0.29703   1
  -3   3  15 82.7807 1.99316   1
  -3   3  15 13.5516 0.61766   2
  -1   3  15 17.5764 0.54037   2
  -1   3  15 109.862 1.77138   1
   1   3  15 0.25331 0.22287   2
   1   3  15 0.03680 0.23857   1
   3   3  15 0.17699 0.21573   1
   3   3  15 0.14394 0.21257   2
   5   3  15 0.08883 0.19339   2
   5   3  15 0.55115 0.23603   1
   7   3  15 5.41993 0.46263   1
   7   3  15 1.02121 0.19689   2
 -22   4  15 1.29848 0.24232   2
 -22   4  15 11.7215 0.60440   1
 -20   4  15 0.77372 0.22248   2
 -20   4  15 3.20875 0.48148   1
 -18   4  15 0.78589 0.25795   2
 -18   4  15 7.16598 0.50588   1
 -16   4  15 0.48901 0.24224   2
 -16   4  15 3.09154 0.36135   1
 -14   4  15 0.05142 0.25607   2
 -14   4  15 -0.0141 0.29970   1
 -12   4  15 3.32870 0.37529   1
 -12   4  15 0.30249 0.29975   2
 -10   4  15 15.2367 0.63593   1
 -10   4  15 2.28010 0.31764   2
  -8   4  15 26.4885 0.73758   1
  -8   4  15 4.41408 0.44289   2
  -6   4  15 2.13661 0.32001   2
  -6   4  15 12.2519 0.56989   1
  -4   4  15 50.4715 0.96073   1
  -4   4  15 7.81958 0.47821   2
  -2   4  15 0.17718 0.25720   2
  -2   4  15 0.82796 0.26735   1
   0   4  15 3.38388 0.31978   1
   0   4  15 -0.0682 0.26580   2
   2   4  15 5.39213 0.46659   2
   2   4  15 33.8338 0.72646   1
   4   4  15 0.30661 0.21946   1
   4   4  15 0.10522 0.21289   2
 -15   5  15 4.40647 0.53725   1
 -15   5  15 0.79180 0.25889   2
 -13   5  15 2.20937 0.48898   2
 -13   5  15 21.8952 0.81953   1
 -11   5  15 1.22563 0.43409   1
 -11   5  15 0.04155 0.29728   2
  -9   5  15 2.20207 0.34742   2
  -9   5  15 16.8071 0.71809   1
  -7   5  15 0.61519 0.31717   2
  -7   5  15 0.33059 0.33054   1
  -5   5  15 6.33027 0.51640   1
  -5   5  15 0.60420 0.33835   2
   4   0  16 349.604 6.13130  -2
 -24   0  16 349.604 6.13130   1
   2   0  16 50.7109 1.09990  -2
 -22   0  16 50.7109 1.09990   1
  -2   0  16 176.980 3.37605  -2
 -18   0  16 176.980 3.37605   1
  -4   0  16 51.2879 1.67288  -2
 -16   0  16 51.2879 1.67288   1
  -6   0  16 294.697 5.64842  -2
 -14   0  16 294.697 5.64842   1
  -8   0  16 4.36176 0.92867  -2
 -12   0  16 4.36176 0.92867   1
 -10   0  16 232.869 5.66935  -2
 -10   0  16 232.869 5.66935   1
 -12   0  16 9.78776 1.18710  -2
  -8   0  16 9.78776 1.18710   1
 -14   0  16 152.712 3.90225  -2
  -6   0  16 152.712 3.90225   1
 -16   0  16 291.676 9.28691  -2
  -4   0  16 291.676 9.28691   1
 -18   0  16 234.194 4.43534  -2
  -2   0  16 234.194 4.43534   1
 -20   0  16 39.1708 1.47438  -2
   0   0  16 39.1708 1.47438   1
 -22   0  16 260.812 4.84061  -2
   2   0  16 260.812 4.84061   1
 -24   0  16 202.859 3.81024  -2
   4   0  16 202.859 3.81024   1
 -26   0  16 19.8282 1.63320  -2
   6   0  16 19.8282 1.63320   1
 -28   0  16 17.3539 1.66116  -2
   8   0  16 17.3539 1.66116   1
   7   1  16 16.6028 0.72344  -2
 -27   1  16 16.6028 0.72344   1
   5   1  16 -0.2154 0.47232  -2
 -25   1  16 -0.2154 0.47232   1
   3   1  16 9.75847 0.73348  -2
 -23   1  16 9.75847 0.73348   1
   1   1  16 23.1889 0.75193  -2
 -21   1  16 23.1889 0.75193   1
  -1   1  16 8.07556 0.64252  -2
 -19   1  16 8.07556 0.64252   1
  -3   1  16 70.1125 1.08375  -2
 -17   1  16 70.1125 1.08375   1
  -5   1  16 11.1994 0.53161  -2
 -15   1  16 11.1994 0.53161   1
  -7   1  16 2.02856 0.50670  -2
 -13   1  16 2.02856 0.50670   1
  -9   1  16 17.3011 0.64743  -2
 -11   1  16 17.3011 0.64743   1
 -11   1  16 10.2388 0.68971  -2
  -9   1  16 10.2388 0.68971   1
 -13   1  16 13.2939 0.65195  -2
  -7   1  16 13.2939 0.65195   1
 -15   1  16 3.17193 0.50451  -2
  -5   1  16 3.17193 0.50451   1
 -17   1  16 39.8356 0.75105  -2
  -3   1  16 39.8356 0.75105   1
 -19   1  16 2.07373 0.96324  -2
  -1   1  16 2.07373 0.96324   1
 -21   1  16 135.186 2.30219  -2
   1   1  16 135.186 2.30219   1
 -23   1  16 10.8472 0.67326  -2
   3   1  16 10.8472 0.67326   1
 -25   1  16 8.34168 0.70951  -2
   5   1  16 8.34168 0.70951   1
 -27   1  16 22.3322 0.71325  -2
   7   1  16 22.3322 0.71325   1
 -26   2  16 8.85936 1.31111   2
   6   2  16 20.9603 1.33278  -2
 -26   2  16 20.9603 1.33278   1
   4   2  16 13.5616 0.78659  -2
 -24   2  16 13.5616 0.78659   1
   2   2  16 10.2664 0.54037  -2
 -22   2  16 10.2664 0.54037   1
   0   2  16 36.5120 0.70442  -2
 -20   2  16 36.5120 0.70442   1
  -2   2  16 13.7475 0.65510  -2
 -18   2  16 13.7475 0.65510   1
  -4   2  16 1.79510 0.74987  -2
 -16   2  16 1.79510 0.74987   1
  -6   2  16 93.3760 1.60367  -2
 -14   2  16 93.3760 1.60367   1
  -8   2  16 112.040 1.54198  -2
 -12   2  16 112.040 1.54198   1
 -10   2  16 51.3554 0.86823  -2
 -10   2  16 51.3554 0.86823   1
 -12   2  16 29.7772 0.83451  -2
  -8   2  16 29.7772 0.83451   1
 -14   2  16 61.7110 1.00986  -2
  -6   2  16 61.7110 1.00986   1
 -16   2  16 7.21816 0.86134  -2
  -4   2  16 7.21816 0.86134   1
 -18   2  16 51.9701 2.48906  -2
  -2   2  16 51.9701 2.48906   1
 -20   2  16 25.7093 0.89505  -2
   0   2  16 25.7093 0.89505   1
 -22   2  16 3.75896 0.78251  -2
   2   2  16 3.75896 0.78251   1
 -24   2  16 88.1083 3.45847  -2
   4   2  16 88.1083 3.45847   1
   6   2  16 10.7388 1.14625   1
 -26   2  16 11.7865 0.97704  -2
   6   2  16 11.7865 0.97704   1
   3   3  16 4.99369 0.94503  -2
 -23   3  16 4.99369 0.94503   1
   1   3  16 54.2544 1.32490  -2
 -21   3  16 54.2544 1.32490   1
  -1   3  16 57.8245 1.23197  -2
 -19   3  16 57.8245 1.23197   1
  -3   3  16 7.51625 0.70238  -2
 -17   3  16 7.51625 0.70238   1
  -5   3  16 30.1607 0.82345  -2
 -15   3  16 30.1607 0.82345   1
  -7   3  16 39.5442 0.87697  -2
 -13   3  16 39.5442 0.87697   1
  -9   3  16 8.54188 0.57434  -2
 -11   3  16 8.54188 0.57434   1
 -11   3  16 2.90780 0.54646  -2
  -9   3  16 2.90780 0.54646   1
 -13   3  16 36.7509 0.81501  -2
  -7   3  16 36.7509 0.81501   1
 -15   3  16 93.5031 1.99245  -2
  -5   3  16 93.5031 1.99245   1
 -17   3  16 12.9324 0.85664  -2
  -3   3  16 12.9324 0.85664   1
 -19   3  16 48.2694 1.26357  -2
  -1   3  16 48.2694 1.26357   1
 -21   3  16 13.0323 0.64852  -2
   1   3  16 13.0323 0.64852   1
 -23   3  16 40.5751 1.19146  -2
   3   3  16 40.5751 1.19146   1
   5   3  16 7.89109 0.42540   1
   5   3  16 1.15815 0.17618   2
   0   4  16 3.47653 0.56051  -2
 -20   4  16 3.47653 0.56051   1
  -2   4  16 16.2473 1.47409  -2
 -18   4  16 16.2473 1.47409   1
  -4   4  16 4.45710 0.74806  -2
 -16   4  16 4.45710 0.74806   1
  -6   4  16 3.42902 0.60503  -2
 -14   4  16 3.42902 0.60503   1
  -8   4  16 2.27464 1.28584  -2
 -12   4  16 2.27464 1.28584   1
 -14   4  16 1.42158 0.81544  -2
  -6   4  16 1.42158 0.81544   1
 -16   4  16 13.5656 0.78255  -2
  -4   4  16 13.5656 0.78255   1
 -20   4  16 14.2281 0.54253  -2
   0   4  16 14.2281 0.54253   1
 -26   0  17 0.18496 0.23450   1
 -26   0  17 0.30943 0.40215   2
 -24   0  17 -0.0397 0.23036   1
 -24   0  17 -0.3617 0.33606   2
 -22   0  17 0.39925 0.26361   1
 -22   0  17 -0.0878 0.30976   2
 -20   0  17 0.01368 0.24960   1
 -20   0  17 0.35804 0.32183   2
 -18   0  17 -0.9968 0.77952   2
 -18   0  17 0.24811 0.56921   1
 -16   0  17 0.42099 0.27200   2
 -16   0  17 0.01720 0.29078   1
 -14   0  17 -0.1767 0.30009   1
 -14   0  17 -0.3635 0.25812   2
 -12   0  17 -0.5151 0.27730   2
 -12   0  17 -0.0940 0.31387   1
 -10   0  17 0.15149 0.26425   2
 -10   0  17 0.08121 0.30128   1
  -8   0  17 -0.3527 0.31523   1
  -8   0  17 -0.0906 0.24363   2
  -6   0  17 -0.0261 0.28726   1
  -6   0  17 -0.1999 0.23730   2
  -4   0  17 0.35263 0.25343   2
  -4   0  17 0.24350 0.27155   1
  -2   0  17 -0.2519 0.23638   2
  -2   0  17 0.10346 0.34092   1
   0   0  17 -0.0523 0.22746   2
   0   0  17 0.11324 0.33963   1
   2   0  17 -0.0358 0.22748   2
   2   0  17 -0.0861 0.31187   1
   4   0  17 0.15424 0.19052   2
   4   0  17 0.21785 0.32932   1
   6   0  17 -0.0328 0.32004   1
   6   0  17 0.07972 0.22142   2
 -27   1  17 0.55433 0.25185   2
 -27   1  17 0.52270 0.17025   1
 -25   1  17 7.74671 0.32289   1
 -25   1  17 0.78872 0.17566   2
 -23   1  17 24.5024 0.47688   1
 -23   1  17 3.91807 0.34385   2
 -21   1  17 161.713 1.78682   1
 -21   1  17 26.2911 0.59150   2
 -19   1  17 0.09536 0.21942   2
 -19   1  17 2.72853 0.24650   1
 -17   1  17 2.42181 0.30567   2
 -17   1  17 19.2295 0.65963   1
 -15   1  17 0.16324 0.20504   2
 -15   1  17 0.17758 0.23081   1
 -13   1  17 0.09720 0.19468   2
 -13   1  17 0.35474 0.23216   1
 -11   1  17 1.25331 0.22664   2
 -11   1  17 7.06768 0.40715   1
  -9   1  17 69.5006 0.98317   1
  -9   1  17 11.1898 0.39614   2
  -7   1  17 117.964 1.47706   1
  -7   1  17 19.6951 0.47913   2
  -5   1  17 1.18530 0.24243   2
  -5   1  17 8.64013 0.45260   1
  -3   1  17 13.2579 0.36794   2
  -3   1  17 83.4990 1.10515   1
  -1   1  17 38.6193 0.69035   1
  -1   1  17 6.17028 0.31690   2
   1   1  17 0.22223 0.15209   2
   1   1  17 0.19545 0.23740   1
   3   1  17 10.3956 0.40700   1
   3   1  17 1.47245 0.16635   2
   5   1  17 -0.0015 0.17159   2
   5   1  17 -0.0973 0.21408   1
 -24   2  17 40.2517 0.66418   1
 -24   2  17 6.86516 0.32468   2
 -22   2  17 -0.0694 0.18476   2
 -22   2  17 0.14350 0.20595   1
 -20   2  17 27.5492 0.55961   1
 -20   2  17 3.95681 0.40432   2
 -18   2  17 3.36243 0.29508   2
 -18   2  17 19.6006 0.48282   1
 -16   2  17 2.74691 0.25952   1
 -16   2  17 0.46917 0.21232   2
 -14   2  17 1.09453 0.21361   2
 -14   2  17 8.62600 0.42103   1
 -12   2  17 7.65374 0.41364   1
 -12   2  17 1.62924 0.22265   2
 -10   2  17 25.9905 0.52958   2
 -10   2  17 157.556 1.87645   1
  -8   2  17 0.13913 0.21019   2
  -8   2  17 0.20377 0.22035   1
  -6   2  17 -0.2497 0.19213   2
  -6   2  17 -0.1091 0.22717   1
  -4   2  17 4.03782 0.27031   2
  -4   2  17 26.1824 0.56903   1
  -2   2  17 11.751 0.37025   2
  -2   2  17 71.0674 1.21318   1
   0   2  17 6.18799 0.39184   1
   0   2  17 0.59671 0.17877   2
   2   2  17 0.13132 0.16752   2
   2   2  17 -0.1082 0.19692   1
   4   2  17 2.83475 0.24553   2
   4   2  17 19.4608 0.56429   1
 -23   3  17 15.1843 0.47484   1
 -23   3  17 2.39250 0.24176   2
 -21   3  17 0.28659 0.27226   1
 -21   3  17 -0.0060 0.21154   2
 -19   3  17 101.210 1.39800   1
 -19   3  17 17.1203 0.45954   2
 -17   3  17 7.38524 0.38108   2
 -17   3  17 41.8606 0.87579   1
 -15   3  17 5.17542 0.36218   1
 -15   3  17 1.03464 0.23342   2
 -13   3  17 13.4924 0.47256   1
 -13   3  17 2.19778 0.26498   2
 -11   3  17 1.22381 0.22404   2
 -11   3  17 10.5348 0.45385   1
  -9   3  17 35.8872 0.69889   1
  -9   3  17 5.90581 0.37355   2
  -7   3  17 106.291 1.50204   1
  -7   3  17 15.9114 0.43270   2
  -5   3  17 10.1245 0.44562   2
  -5   3  17 59.0212 1.03824   1
  -3   3  17 7.53958 0.39602   1
  -3   3  17 1.06246 0.24889   2
  -1   3  17 16.8559 0.45329   1
  -1   3  17 2.40049 0.24355   2
   1   3  17 6.01621 0.34638   2
   1   3  17 43.2117 0.90225   1
 -16   4  17 1.15511 0.28049   2
 -16   4  17 5.65171 0.49826   1
 -14   4  17 0.77817 0.37342   2
 -14   4  17 17.5532 0.60764   1
 -12   4  17 1.95624 0.37498   1
 -12   4  17 0.05082 0.38374   2
 -10   4  17 0.84636 0.31147   1
 -10   4  17 0.07314 0.29841   2
  -8   4  17 46.3052 1.04780   1
  -8   4  17 8.68238 1.14858   2
  -6   4  17 1.33255 0.34685   2
  -6   4  17 7.82485 0.50765   1
  -4   4  17 4.79211 0.35436   1
  -4   4  17 0.18771 0.34082   2
 -26   0  18 0.06550 0.20561   1
 -26   0  18 0.46507 0.27422   2
 -24   0  18 2.65338 0.62138   2
 -24   0  18 16.8550 1.00376   1
   2   0  18 27.6026 1.12996  -2
 -24   0  18 27.6026 1.12996   1
 -22   0  18 8.31069 0.88898   2
   0   0  18 52.1124 2.05338  -2
 -22   0  18 52.1124 2.05338   1
  -2   0  18 135.346 2.58865  -2
 -20   0  18 135.346 2.58865   1
 -20   0  18 21.9368 1.18351   2
 -18   0  18 9.71783 1.22957   1
  -4   0  18 16.7875 0.78069  -2
 -18   0  18 16.7875 0.78069   1
  -6   0  18 24.4236 1.09900  -2
 -16   0  18 24.4236 1.09900   1
  -8   0  18 1.66339 0.68758  -2
 -14   0  18 1.66339 0.68758   1
 -10   0  18 25.5166 1.05760  -2
 -12   0  18 25.5166 1.05760   1
 -12   0  18 36.8823 1.18045  -2
 -10   0  18 36.8823 1.18045   1
 -14   0  18 1.01749 0.67384  -2
  -8   0  18 1.01749 0.67384   1
 -16   0  18 11.2975 0.87461  -2
  -6   0  18 11.2975 0.87461   1
 -18   0  18 64.2141 1.82071  -2
  -4   0  18 64.2141 1.82071   1
  -2   0  18 20.9149 1.15313   1
 -22   0  18 20.6710 1.42731  -2
   0   0  18 20.6710 1.42731   1
   0   0  18 10.2283 0.93502   1
   2   0  18 13.2987 0.90893   2
   2   0  18 79.0864 2.59032   1
   3   1  18 2.97847 0.73818  -2
 -25   1  18 2.97847 0.73818   1
 -25   1  18 0.20806 0.28794   2
 -25   1  18 2.30351 0.69398   1
   1   1  18 4.32928 0.80882  -2
 -23   1  18 4.32928 0.80882   1
 -21   1  18 0.77530 0.37725   2
  -1   1  18 3.02181 1.17687  -2
 -21   1  18 3.02181 1.17687   1
  -3   1  18 20.4540 0.70896  -2
 -19   1  18 20.4540 0.70896   1
  -5   1  18 6.38166 0.57269  -2
 -17   1  18 6.38166 0.57269   1
  -7   1  18 9.99304 0.65856  -2
 -15   1  18 9.99304 0.65856   1
  -9   1  18 11.5469 0.58846  -2
 -13   1  18 11.5469 0.58846   1
 -11   1  18 6.04025 0.50350  -2
 -11   1  18 6.04025 0.50350   1
 -13   1  18 7.33187 0.52825  -2
  -9   1  18 7.33187 0.52825   1
 -15   1  18 1.89065 0.49567  -2
  -7   1  18 1.89065 0.49567   1
 -17   1  18 22.4856 0.85798  -2
  -5   1  18 22.4856 0.85798   1
 -19   1  18 102.008 1.89015  -2
  -3   1  18 102.008 1.89015   1
  -3   1  18 94.3694 3.06395   1
  -1   1  18 6.86584 0.90487   1
   3   1  18 6.40710 0.44264   1
   3   1  18 0.29809 0.37063   2
 -25   1  18 5.11093 1.06896  -2
   3   1  18 5.11093 1.06896   1
 -24   2  18 0.86555 0.25405   2
 -24   2  18 5.31055 0.80775   1
   0   2  18 8.79638 0.82308  -2
 -22   2  18 8.79638 0.82308   1
 -22   2  18 2.31634 0.55669   2
  -2   2  18 13.9384 0.83979  -2
 -20   2  18 13.9384 0.83979   1
  -4   2  18 12.5034 0.85821  -2
 -18   2  18 12.5034 0.85821   1
  -6   2  18 13.7408 0.62559  -2
 -16   2  18 13.7408 0.62559   1
  -8   2  18 0.54671 0.55325  -2
 -14   2  18 0.54671 0.55325   1
 -10   2  18 5.13065 0.58254  -2
 -12   2  18 5.13065 0.58254   1
 -12   2  18 2.06906 0.57310  -2
 -10   2  18 2.06906 0.57310   1
 -14   2  18 -0.1767 0.65574  -2
  -8   2  18 -0.1767 0.65574   1
 -16   2  18 30.5007 1.06172  -2
  -6   2  18 30.5007 1.06172   1
 -18   2  18 1.61115 0.87214  -2
  -4   2  18 1.61115 0.87214   1
 -20   2  18 5.65966 1.10020  -2
  -2   2  18 5.65966 1.10020   1
   0   2  18 0.13377 0.64901   1
  -3   3  18 28.4329 1.47616  -2
 -19   3  18 28.4329 1.47616   1
  -5   3  18 67.7766 1.50911  -2
 -17   3  18 67.7766 1.50911   1
  -7   3  18 38.8477 0.95252  -2
 -15   3  18 38.8477 0.95252   1
  -9   3  18 4.79585 0.70634  -2
 -13   3  18 4.79585 0.70634   1
 -11   3  18 41.8785 1.97149  -2
 -11   3  18 41.8785 1.97149   1
 -13   3  18 0.53516 0.81768  -2
  -9   3  18 0.53516 0.81768   1
 -15   3  18 45.0357 1.15643  -2
  -7   3  18 45.0357 1.15643   1
 -17   3  18 23.2635 1.29822  -2
  -5   3  18 23.2635 1.29822   1
 -19   3  18 44.6646 1.35437  -2
  -3   3  18 44.6646 1.35437   1
 -24   0  19 0.07066 0.24318   1
 -24   0  19 -0.0156 0.25533   2
 -22   0  19 0.29127 0.31085   2
 -22   0  19 0.05849 0.22620   1
 -20   0  19 0.21258 0.27246   1
 -20   0  19 0.12888 0.25873   2
 -18   0  19 0.11087 0.24505   2
 -18   0  19 0.02167 0.29489   1
 -16   0  19 -0.1592 0.20592   2
 -16   0  19 -0.2743 0.25036   1
 -14   0  19 0.46524 0.25813   1
 -14   0  19 0.06449 0.25243   2
 -12   0  19 0.38811 0.25059   1
 -12   0  19 0.25240 0.22086   2
 -10   0  19 0.58683 0.29876   1
 -10   0  19 -0.0190 0.22371   2
  -8   0  19 0.02518 0.22306   2
  -8   0  19 0.45323 0.26911   1
  -6   0  19 0.08696 0.28708   1
  -6   0  19 -0.0173 0.27126   2
  -4   0  19 -0.0708 0.27641   1
  -4   0  19 -0.1564 0.24470   2
  -2   0  19 0.21485 0.21651   2
  -2   0  19 -0.5415 0.28076   1
   0   0  19 0.16759 0.20295   2
   0   0  19 -0.1719 0.30219   1
 -23   1  19 1.38278 0.18407   1
 -23   1  19 0.25339 0.14854   2
 -21   1  19 2.36732 0.24102   2
 -21   1  19 13.9095 0.38259   1
  -5   1  19 14.5283 0.78607  -2
 -19   1  19 14.5283 0.78607   1
 -19   1  19 1.97126 0.21059   2
 -19   1  19 12.6415 0.51719   1
 -17   1  19 3.38666 0.26195   2
 -17   1  19 18.7094 0.48995   1
 -15   1  19 0.12237 0.14392   2
 -15   1  19 0.73957 0.20724   1
 -13   1  19 2.47338 0.28825   2
 -13   1  19 18.7817 0.45710   1
 -11   1  19 0.95794 0.17289   2
 -11   1  19 6.83266 0.43426   1
 -13   1  19 9.78969 0.99870  -2
 -11   1  19 9.78969 0.99870   1
  -9   1  19 0.66260 0.17179   2
  -9   1  19 3.94742 0.25492   1
  -7   1  19 39.9683 0.62758   1
  -7   1  19 5.89893 0.29540   2
  -5   1  19 0.83282 0.21164   1
  -5   1  19 0.07687 0.21965   2
  -3   1  19 5.90671 0.35822   1
  -3   1  19 0.87172 0.15578   2
  -1   1  19 0.27230 0.16246   2
  -1   1  19 1.63573 0.24690   1
 -20   2  19 15.8251 0.47523   2
  -4   2  19 96.7192 3.28376  -2
 -20   2  19 96.7192 3.28376   1
 -18   2  19 44.4148 0.99855   1
 -18   2  19 7.49380 0.38522   2
 -16   2  19 -0.0282 0.17925   2
 -16   2  19 0.56248 0.20709   1
 -14   2  19 5.57737 0.39028   2
 -14   2  19 33.8615 0.72636   1
 -12   2  19 5.38338 0.39207   2
 -12   2  19 29.5651 0.67411   1
 -12   2  19 36.5206 1.95860  -2
 -12   2  19 36.5206 1.95860   1
 -10   2  19 12.6485 0.36219   2
 -10   2  19 81.2402 1.16583   1
  -8   2  19 1.02722 0.24536   1
  -8   2  19 0.08611 0.18821   2
  -6   2  19 1.52195 0.23464   2
  -6   2  19 10.9530 0.60104   1
  -4   2  19 17.8007 0.42972   1
  -4   2  19 3.61092 0.37863   2
 -13   3  19 0.29578 0.22986   2
 -13   3  19 3.50632 0.37460   1
 -11   3  19 4.03857 0.45473   2
 -13   3  19 27.7975 1.76373  -2
 -11   3  19 27.7975 1.76373   1
 -11   3  19 24.4800 0.82164   1
  -9   3  19 0.26900 0.25428   2
  -9   3  19 3.48646 0.35857   1
 -20   0  20 97.0599 2.96345   1
 -20   0  20 15.8336 0.52030   2
 -18   0  20 0.12349 0.27065   2
 -18   0  20 1.17157 0.26147   1
 -16   0  20 1.08978 0.24034   1
 -16   0  20 0.45309 0.23094   2
 -14   0  20 21.1776 0.63618   1
 -14   0  20 3.55635 0.32031   2
 -12   0  20 0.81383 0.22711   2
 -12   0  20 7.53017 0.42530   1
 -10   0  20 9.40762 0.44566   2
 -10   0  20 54.0686 1.16421   1
  -8   0  20 10.2789 0.43627   2
  -8   0  20 60.6191 1.28692   1
  -6   0  20 1.68244 0.25509   2
  -6   0  20 11.6719 0.51592   1
  -4   0  20 0.57015 0.33543   1
  -4   0  20 -0.2942 0.27709   2
 -19   1  20 2.92834 0.24194   2
 -19   1  20 13.3089 0.42453   1
 -17   1  20 1.53032 0.17912   1
 -17   1  20 0.49224 0.16942   2
 -15   1  20 1.00637 0.15301   2
 -15   1  20 6.54950 0.30258   1
 -13   1  20 24.9224 0.43020   1
 -13   1  20 4.02302 0.23363   2
 -11   1  20 0.21878 0.13898   2
 -11   1  20 0.80767 0.17451   1
  -9   1  20 31.2419 0.63056   1
  -9   1  20 5.15250 0.29024   2
  -7   1  20 12.0533 0.42127   1
  -7   1  20 1.77027 0.17449   2
  -5   1  20 113.547 2.70686   1
  -5   1  20 18.6092 0.64064   2
 -14   2  20 -0.0345 0.16417   2
 -14   2  20 0.23967 0.18784   1
 -12   2  20 0.68702 0.16228   2
 -12   2  20 1.18207 0.19521   1
 -10   2  20 7.40970 0.33484   2
 -10   2  20 53.3938 0.85877   1
   0   0   0    0.00    0.00   0
;
_shelx_hkl_checksum     22326
_shelx_res_file
;
TITL skm123_a.res in C2/c
CELL  1.54178  26.4235   6.1033  16.8611   90.000  113.272   90.000
ZERR    8.000   0.0009   0.0002   0.0006    0.000    0.001    0.000
LATT 7
SYMM -X, Y, 1/2-Z
SFAC C  H  N  O
UNIT 104  104 24  24
REM Old TITL skm123 in C2/c
REM SHELXT solution in C2/c
REM R1 0.104,  Rweak 0.003,  Alpha 0.016,  Orientation as input
REM Formula found by SHELXT:  C13 N3 O3
L.S. 5
ACTA 144.5
BOND $H
FMAP 2
CONF
MPLA C8 > C13
MPLA N1 N2 C1 C2 C3
PLAN 5
SIZE 0.049 0.148 0.243
TEMP -123
WGHT    0.057700    0.734700
BASF   0.14100
FVAR       0.35714
O1    4    0.431752    0.790215    0.286966    11.00000    0.02738    0.02387 =
         0.03392    0.00532    0.00832    0.00329
O2    4    0.528914    0.159265    0.429057    11.00000    0.02209    0.02835 =
         0.04094    0.01004    0.00628    0.00342
O3    4    0.370520    0.106979    0.399566    11.00000    0.02593    0.04043 =
         0.02897    0.00187    0.01153   -0.00542
N1    3    0.408307    0.461789    0.332048    11.00000    0.02012    0.02275 =
         0.02616    0.00312    0.00719    0.00272
N2    3    0.438317    0.269780    0.368290    11.00000    0.01904    0.02342 =
         0.02671    0.00530    0.00620    0.00134
N3    3    0.598761    0.643682    0.422069    11.00000    0.02319    0.03061 =
         0.02603   -0.00255    0.00995   -0.00466
C1    1    0.446105    0.617046    0.325994    11.00000    0.02411    0.02317 =
         0.02271   -0.00091    0.00931    0.00047
C2    1    0.501094    0.528392    0.371788    11.00000    0.02106    0.02515 =
         0.02332    0.00165    0.00775    0.00092
C3    1    0.495895    0.306015    0.394669    11.00000    0.02064    0.02679 =
         0.02311    0.00129    0.00632   -0.00029
C4    1    0.545560    0.665381    0.380449    11.00000    0.02660    0.02496 =
         0.02334   -0.00053    0.01019   -0.00154
AFIX  43
H4    2    0.534946    0.800138    0.350178    11.00000   -1.20000
AFIX   0
C5    1    0.635390    0.819468    0.417552    11.00000    0.02959    0.04317 =
         0.03144   -0.00430    0.01318   -0.01324
AFIX 137
H5A   2    0.613282    0.944537    0.386096    11.00000   -1.50000
H5B   2    0.657983    0.766083    0.387417    11.00000   -1.50000
H5C   2    0.659375    0.865221    0.476124    11.00000   -1.50000
AFIX   0
C6    1    0.627122    0.459751    0.477120    11.00000    0.02371    0.03483 =
         0.03861   -0.00054    0.00588    0.00072
AFIX 137
H6A   2    0.600193    0.347092    0.475016    11.00000   -1.50000
H6B   2    0.646219    0.510948    0.536682    11.00000   -1.50000
H6C   2    0.653980    0.397815    0.456597    11.00000   -1.50000
AFIX   0
C7    1    0.417574    0.110367    0.405106    11.00000    0.02541    0.02712 =
         0.02160    0.00224    0.00661   -0.00288
AFIX  43
H7    2    0.441639   -0.003436    0.436661    11.00000   -1.20000
AFIX   0
C8    1    0.354748    0.437338    0.263876    11.00000    0.01946    0.02886 =
         0.02269    0.00335    0.00897    0.00102
C9    1    0.340775    0.250174    0.213152    11.00000    0.02467    0.03101 =
         0.02584    0.00010    0.00890    0.00540
AFIX  43
H9    2    0.366688    0.134913    0.222702    11.00000   -1.20000
AFIX   0
C10   1    0.288312    0.233575    0.148126    11.00000    0.02892    0.03440 =
         0.02728   -0.00292    0.00821   -0.00007
AFIX  43
H10   2    0.278328    0.106248    0.112898    11.00000   -1.20000
AFIX   0
C11   1    0.250400    0.401937    0.134331    11.00000    0.02125    0.03975 =
         0.02813    0.00559    0.00534    0.00104
AFIX  43
H11   2    0.214640    0.389874    0.089714    11.00000   -1.20000
AFIX   0
C12   1    0.264896    0.588001    0.185929    11.00000    0.02219    0.03191 =
         0.03832    0.00718    0.01210    0.00598
AFIX  43
H12   2    0.238955    0.703092    0.176510    11.00000   -1.20000
AFIX   0
C13   1    0.317171    0.606606    0.251270    11.00000    0.02397    0.02626 =
         0.03260    0.00066    0.01276    0.00176
AFIX  43
H13   2    0.327081    0.733345    0.286840    11.00000   -1.20000
AFIX   0
HKLF 5
REM  skm123_a.res in C2/c
REM R1 =  0.0374 for    3979 Fo > 4sig(Fo)  and  0.0432 for all    4565 data
REM    175 parameters refined using      0 restraints
END
WGHT      0.0578      0.7347
REM Highest difference peak  0.259,  deepest hole -0.204,  1-sigma level  0.042
Q1    1   0.5000  1.1201  0.2500  10.50000  0.05    0.26
Q2    1   0.4773  0.5905  0.3656  11.00000  0.05    0.24
Q3    1   0.5221  0.5784  0.3792  11.00000  0.05    0.20
Q4    1   0.3127  0.2452  0.1802  11.00000  0.05    0.20
Q5    1   0.3822  0.4507  0.2968  11.00000  0.05    0.19
;
_shelx_res_checksum     70586
_shelxl_version_number     2014/6
