# Supplementary material for: Crystal structure of (4Z)-4-[(di­methyl­amino)­methyl­idene]-3,5-dioxo-2-phenyl­pyrazolidine-1-carbaldehyde
Source: Acta Crystallogr E Crystallogr Commun. 2015 Jun 3;71(Pt 7):o440–1. doi: 10.1107/S2056989015010038 (PMC4518909; doi:10.1107/S2056989015010038)
Supplement: Supplementary file 2 [file e-71-0o440-Isup2.hkl]

#
# h,k,l, Fc-squared, Fo-squared, sigma(Fo-squared), status flag
#
data_I
_shelx_title ' skm123_a.res in C2/c'
_shelx_refln_list_code          4
_shelx_F_calc_maximum      308.74
_exptl_crystal_F_000      1088.00
_reflns_d_resolution_high  0.8091

loop_
 _space_group_symop_operation_xyz
 'x, y, z'
 '-x, y, -z+1/2'
 'x+1/2, y+1/2, z'
 '-x+1/2, y+1/2, -z+1/2'
 '-x, -y, -z'
 'x, -y, z-1/2'
 '-x+1/2, -y+1/2, -z'
 'x+1/2, -y+1/2, z-1/2'

_cell_length_a    26.4235
_cell_length_b     6.1033
_cell_length_c    16.8611
_cell_angle_alpha  90.000
_cell_angle_beta  113.272
_cell_angle_gamma  90.000

_shelx_F_squared_multiplier     1.000

loop_
 _refln_index_h
 _refln_index_k
 _refln_index_l
 _refln_F_squared_calc
 _refln_F_squared_meas
 _refln_F_squared_sigma
 _refln_observed_status
   2   0   0      20513.44      16976.78       269.93 o
   4   0   0       5297.22       4510.37        70.00 o
   6   0   0       4132.79       3448.84        53.82 o
   8   0   0       3361.65       3547.80        56.01 o
  10   0   0       6237.56       6043.93        95.08 o
  12   0   0        533.88        583.03        14.90 o
  14   0   0       3335.38       3382.00        85.92 o
  16   0   0       2030.67       1910.02        33.07 o
  18   0   0        192.03        159.75         6.99 o
  20   0   0        412.72        368.66        12.20 o
  22   0   0       1208.83       1068.74        21.16 o
  24   0   0        334.34        326.57         8.83 o
  26   0   0        581.09        535.76        10.08 o
  28   0   0         38.37         68.78         3.62 o
  30   0   0        401.55        381.84         9.67 o
   1   1   0      14336.68      12222.09       137.62 o
   3   1   0        197.19        228.03         3.04 o
   5   1   0        490.79        475.41         7.72 o
   7   1   0        105.64         83.28         2.50 o
   9   1   0        649.54        681.80        10.41 o
  11   1   0       2355.50       2725.07        39.89 o
  13   1   0       1040.40       1237.32        22.31 o
  15   1   0        330.48        398.98        13.21 o
  17   1   0       1147.35       1113.14        13.53 o
  19   1   0       1665.25       1542.61        19.00 o
  21   1   0       5393.28       5211.87        51.86 o
  23   1   0         59.87         48.21         3.36 o
  25   1   0         15.58          6.61         2.18 o
  27   1   0          1.26          1.57         1.73 o
  29   1   0          0.28          1.03         2.15 o
   0   2   0       4704.93       4243.50        90.69 o
   2   2   0       2509.47       2277.49        33.67 o
   4   2   0       1862.61       1480.61        24.26 o
   6   2   0         58.39         32.29         1.77 o
   8   2   0      11480.96      12498.07       160.11 o
  10   2   0       2125.39       2270.40        33.73 o
  12   2   0        315.32        346.20        11.03 o
  14   2   0        812.60        752.30         8.89 o
  16   2   0         96.78         88.09         3.70 o
  18   2   0        993.93        925.17        14.71 o
  20   2   0         45.59         38.62         3.43 o
  22   2   0       1745.48       1680.70        20.06 o
  24   2   0        178.92        180.79         4.99 o
  26   2   0         33.77         32.77         2.57 o
  28   2   0        147.02        154.96         3.42 o
   1   3   0       3095.84       3422.25        74.89 o
   3   3   0        837.44        807.43        16.78 o
   5   3   0        255.59        249.26         6.50 o
   7   3   0       1855.50       1940.32        33.45 o
   9   3   0        789.76        859.22        19.89 o
  11   3   0        611.87        521.49         7.14 o
  13   3   0        483.02        527.29         6.62 o
  15   3   0        724.43        724.65         9.15 o
  17   3   0       1530.24       1538.22        17.65 o
  19   3   0       2799.55       2790.12        32.41 o
  21   3   0        774.65        766.30        10.34 o
  23   3   0         69.02         65.82         3.07 o
  25   3   0         32.07         35.14         2.47 o
  27   3   0         14.02         15.89         2.00 o
   0   4   0       1130.69        925.57        17.33 o
   2   4   0         66.61         52.74         3.64 o
   4   4   0          3.83         -0.59         2.90 o
   6   4   0        501.15        529.15         7.46 o
   8   4   0        414.48        427.28         6.14 o
  10   4   0        178.07        134.10         4.30 o
  12   4   0        475.71        420.39        11.41 o
  14   4   0       3298.48       3078.82        35.86 o
  16   4   0          0.30          5.77         2.39 o
  18   4   0       1111.19       1145.88        13.65 o
  20   4   0         62.15         68.22         3.71 o
  22   4   0        539.97        553.23         7.52 o
  24   4   0         23.89         32.69         2.38 o
   1   5   0         88.00         74.66         4.73 o
   3   5   0        465.55        414.80         7.48 o
   5   5   0        147.88        160.26         4.37 o
   7   5   0        965.26        959.65        12.04 o
   9   5   0        895.36        848.51        13.48 o
  11   5   0        529.30        496.97         8.88 o
  13   5   0         73.75         61.35         3.76 o
  15   5   0        293.25        257.20         4.89 o
  17   5   0          4.03         -0.60         1.79 o
  19   5   0        103.22         97.66         3.43 o
  21   5   0          7.84          6.38         1.80 o
   0   6   0        305.69        324.79         8.89 o
   2   6   0       2017.33       1926.62        24.84 o
   4   6   0        116.87         93.08         4.11 o
   6   6   0        191.12        164.99         4.42 o
   8   6   0        111.60        103.10         3.60 o
  10   6   0        402.48        393.45         6.20 o
  12   6   0        185.02        158.87         3.88 o
  14   6   0        142.55        134.95         3.11 o
  16   6   0        121.29        124.88         3.61 o
  18   6   0          2.60         -0.06         1.43 o
   1   7   0          1.43          5.92         1.45 o
   3   7   0          0.00          0.85         1.48 o
   5   7   0         92.74        101.24         3.14 o
   7   7   0        326.91        361.13         7.64 o
   9   7   0         10.34         16.26         1.67 o
  11   7   0         53.97         55.23         2.40 o
 -29   1   1          0.01         -1.57         1.57 o
 -29   1   1          0.00          0.88         1.41 o
 -27   1   1         47.89         41.92         2.73 o
 -27   1   1        291.77        256.81         5.18 o
 -25   1   1         29.92         17.08         2.12 o
 -25   1   1          4.91          1.56         1.92 o
 -23   1   1        149.05        135.79         4.09 o
 -23   1   1        908.04        834.94        10.82 o
 -21   1   1         28.38         19.37         2.11 o
 -21   1   1        172.88        139.68         4.33 o
 -19   1   1        450.64        471.46         7.29 o
 -19   1   1         73.97         68.48         3.75 o
 -17   1   1       2050.55       1952.09        23.29 o
 -17   1   1        336.59        316.52         6.98 o
 -15   1   1        125.63        129.56         7.93 o
 -15   1   1         20.62         28.54         4.24 o
 -13   1   1       1896.25       2057.11        34.47 o
 -13   1   1        311.27        345.02        10.29 o
 -11   1   1         41.46         45.58         3.22 o
 -11   1   1        252.60        253.35         6.07 o
  -9   1   1       2990.45       2898.90        38.33 o
  -9   1   1        490.88        466.70         7.51 o
  -7   1   1       2330.49       2267.70        26.63 o
  -7   1   1      14197.46      14132.36       181.06 o
  -5   1   1       4404.43       4676.75        56.76 o
  -5   1   1        722.98        742.24         8.68 o
  -3   1   1      20840.67      18210.59       190.08 o
  -3   1   1       3420.96       3198.49        35.04 o
  -1   1   1        760.66        680.83         7.90 o
  -1   1   1        124.86        106.53         1.93 o
   1   1   1       1475.58       1386.16        17.38 o
   1   1   1        242.21        222.70         3.14 o
   3   1   1        940.28        877.42         9.66 o
   3   1   1       5728.23       5228.74        57.09 o
   5   1   1          0.44         -0.21         0.68 o
   5   1   1          2.67          2.96         0.63 o
   7   1   1         29.97         30.87         2.16 o
   7   1   1        182.59        170.85         3.73 o
   9   1   1        754.81        658.79        10.42 o
   9   1   1        123.90        112.36         3.63 o
  11   1   1        555.16        619.49        12.99 o
  11   1   1         91.13         98.21         4.81 o
  13   1   1          3.66         10.42         3.63 o
  13   1   1         22.32         46.35         4.99 o
  15   1   1         14.82         12.82         3.95 o
  15   1   1          2.43         -2.33         2.70 o
  17   1   1        631.87        580.89         8.69 o
  17   1   1        103.72        101.41         3.89 o
  19   1   1         27.83         23.47         2.64 o
  19   1   1        169.52        141.73         5.07 o
  21   1   1        571.33        597.46         8.95 o
  21   1   1         93.78         99.74         3.68 o
  23   1   1       1316.90       1224.13        15.43 o
  23   1   1        216.17        193.67         4.46 o
  25   1   1         98.51        104.80         3.40 o
  25   1   1        600.10        612.69         8.82 o
  27   1   1         24.39         40.54         2.98 o
  27   1   1          4.00          5.53         1.37 o
  29   1   1          7.34          5.89         1.59 o
  29   1   1         44.69         46.78         2.75 o
 -28   2   1         78.41         82.87         2.96 o
 -28   2   1        477.68        495.65         8.30 o
 -26   2   1        175.73        202.18         4.63 o
 -26   2   1         28.85         32.91         2.83 o
 -24   2   1         79.30         94.63         3.43 o
 -24   2   1         13.02         15.34         1.95 o
 -22   2   1        385.02        368.89         6.65 o
 -22   2   1       2345.55       2272.57        25.00 o
 -20   2   1         80.40         91.52         4.17 o
 -20   2   1         13.20         12.49         2.29 o
 -18   2   1         71.03         71.49         3.68 o
 -18   2   1        432.74        460.76         7.63 o
 -16   2   1        124.11        113.20         3.80 o
 -16   2   1        756.08        686.23         8.70 o
 -14   2   1         54.52         51.21         5.01 o
 -14   2   1          8.95         17.80         5.33 o
 -12   2   1         14.26         15.97         3.01 o
 -12   2   1         86.85         93.62         5.98 o
 -10   2   1        245.58        248.33         6.38 o
 -10   2   1         40.31         44.08         3.38 o
  -8   2   1        177.21        190.72         3.91 o
  -8   2   1       1079.56       1127.43        16.23 o
  -6   2   1       9643.04      10249.18       117.52 o
  -6   2   1       1582.89       1674.78        20.04 o
  -4   2   1        623.39        663.46        10.86 o
  -4   2   1       3797.69       4109.03        58.02 o
  -2   2   1         81.26         63.11         2.71 o
  -2   2   1        495.04        376.60         5.29 o
   0   2   1       5526.47       5381.91        78.73 o
   0   2   1        907.16        868.74        13.25 o
   2   2   1       1488.46       1394.99        21.22 o
   2   2   1        244.33        230.95         3.77 o
   4   2   1        481.40        423.95         7.08 o
   4   2   1         79.02         69.24         2.21 o
   6   2   1       7234.09       7476.12        86.20 o
   6   2   1       1187.46       1156.45        16.26 o
   8   2   1         65.89         74.61         3.75 o
   8   2   1        401.39        433.46         7.88 o
  10   2   1          1.94          8.27         2.54 o
  10   2   1         11.79         40.24         3.67 o
  12   2   1        881.70        929.66        18.44 o
  12   2   1       5371.37       5182.51        82.76 o
  14   2   1       5932.16       6131.34        60.31 o
  14   2   1        973.75        962.62        10.74 o
  16   2   1        424.34        416.14         6.55 o
  16   2   1         69.66         69.09         3.27 o
  18   2   1        249.67        242.01         5.42 o
  18   2   1       1521.01       1550.46        19.58 o
  20   2   1         91.88         96.43         4.03 o
  20   2   1        559.76        594.24         9.58 o
  22   2   1         27.56         26.46         2.16 o
  22   2   1          4.52          5.77         1.63 o
  24   2   1         72.65         68.75         3.33 o
  24   2   1         11.93          8.11         1.71 o
  26   2   1        448.11        400.76         6.38 o
  26   2   1         73.56         65.50         2.90 o
  28   2   1        116.94        119.59         4.19 o
  28   2   1         19.20         14.59         1.56 o
 -27   3   1          2.85          5.58         1.49 o
 -27   3   1         17.34         14.91         1.63 o
 -25   3   1         15.93         17.44         1.75 o
 -25   3   1          2.62          1.31         1.61 o
 -23   3   1         16.76         16.21         3.44 o
 -23   3   1        102.13        113.99         6.00 o
 -21   3   1        134.70        149.01         4.20 o
 -21   3   1         22.11         24.70         2.18 o
 -19   3   1        104.20         93.55         3.75 o
 -19   3   1        634.82        605.47         9.04 o
 -17   3   1        179.99        168.32         4.07 o
 -17   3   1       1096.50       1060.93        12.99 o
 -15   3   1         79.58         70.00         3.65 o
 -15   3   1         13.06         11.24         1.96 o
 -13   3   1          6.00          4.89         2.14 o
 -13   3   1         36.56         27.54         2.52 o
 -11   3   1         57.96         59.77         3.60 o
 -11   3   1        353.12        358.39         6.26 o
  -9   3   1        178.91        175.42         9.82 o
  -9   3   1       1089.94       1006.34        26.44 o
  -7   3   1       2712.72       2813.19        47.06 o
  -7   3   1        445.29        488.08        10.22 o
  -5   3   1        547.96        591.23        11.83 o
  -5   3   1       3338.21       3623.36        57.98 o
  -3   3   1        563.58        555.89        15.75 o
  -3   3   1         92.51         95.81         4.73 o
  -1   3   1        259.50        289.38         9.13 o
  -1   3   1         42.60         55.67         5.05 o
   1   3   1        436.79        367.67         7.72 o
   1   3   1         71.70         53.71         5.89 o
   3   3   1         19.02         20.29         2.63 o
   3   3   1        115.87        118.46         5.64 o
   5   3   1       1624.11       1732.95        27.09 o
   5   3   1       9894.14      10582.00       151.43 o
   7   3   1         14.28          8.89         3.59 o
   7   3   1          2.34          1.80         3.33 o
   9   3   1         91.89         73.69         7.07 o
   9   3   1        559.77        546.57        15.43 o
  11   3   1        164.20        185.67         4.45 o
  11   3   1         26.95         33.44         2.54 o
  13   3   1        127.11        140.98         4.02 o
  13   3   1         20.86         25.15         2.26 o
  15   3   1       1625.32       1675.47        18.64 o
  15   3   1        266.79        261.15         6.13 o
  17   3   1       2424.56       2326.24        24.53 o
  17   3   1        397.99        379.36         6.00 o
  19   3   1        212.13        199.82         4.57 o
  19   3   1       1292.29       1219.03        15.65 o
  21   3   1        538.03        486.41         7.88 o
  21   3   1         88.32         77.74         2.94 o
  23   3   1         13.17         18.92         1.86 o
  23   3   1          2.16          6.42         1.40 o
  25   3   1          6.22          4.99         1.60 o
  25   3   1          1.02         -0.13         1.40 o
 -26   4   1         11.46          9.17         1.74 o
 -26   4   1         69.79         86.72         3.16 o
 -24   4   1          6.91         11.24         1.44 o
 -24   4   1          1.13          1.07         1.39 o
 -22   4   1        101.97        100.70         3.16 o
 -22   4   1         16.74         17.84         1.69 o
 -20   4   1        103.67        103.59         3.78 o
 -20   4   1        631.53        673.45         9.41 o
 -18   4   1        262.90        241.09         4.62 o
 -18   4   1         43.15         39.48         2.58 o
 -16   4   1        367.72        325.33         5.35 o
 -16   4   1       2240.15       2091.82        23.58 o
 -14   4   1        264.71        267.18         5.10 o
 -14   4   1       1612.60       1678.42        19.40 o
 -12   4   1          5.57          4.00         2.09 o
 -12   4   1         33.95         27.02         2.87 o
 -10   4   1         17.72         16.90         2.31 o
 -10   4   1        107.96        103.65         3.96 o
  -8   4   1         89.10         96.91         3.72 o
  -8   4   1        542.82        587.35         7.99 o
  -6   4   1        354.50        335.41         5.83 o
  -6   4   1         58.19         58.55         3.14 o
  -4   4   1         40.90         39.95         2.91 o
  -4   4   1        249.14        244.66         5.25 o
  -2   4   1         22.88         22.67         2.71 o
  -2   4   1        139.42        140.61         4.78 o
   0   4   1        189.65        215.21         5.53 o
   0   4   1         31.13         43.98         3.26 o
   2   4   1       1879.33       1914.33        22.03 o
   2   4   1        308.49        304.81         5.65 o
   4   4   1        407.79        474.25         7.07 o
   4   4   1       2484.29       2873.14        28.54 o
   6   4   1        458.97        530.62         7.35 o
   6   4   1         75.34        102.55         3.72 o
   8   4   1          3.39          6.39         2.22 o
   8   4   1         20.63         26.22         2.53 o
  10   4   1         41.46         42.59         2.98 o
  10   4   1        252.57        240.90         5.10 o
  12   4   1        456.46        470.24         7.18 o
  12   4   1         74.93         73.14         3.61 o
  14   4   1        178.08        160.49         4.41 o
  14   4   1         29.23         29.96         2.62 o
  16   4   1       1827.00       1752.87        20.09 o
  16   4   1        299.90        286.93         4.81 o
  18   4   1        659.54        631.40         8.52 o
  18   4   1        108.26         96.44         3.45 o
  20   4   1         56.51         63.54         3.30 o
  20   4   1          9.28          8.63         1.55 o
  22   4   1        105.66        127.91         3.28 o
  22   4   1         17.34         19.69         1.62 o
  24   4   1         40.43         46.22         2.29 o
  24   4   1          6.64          4.87         1.40 o
 -23   5   1          1.20          1.64         1.24 o
 -23   5   1          7.33          6.91         1.31 o
 -21   5   1         15.39         20.94         1.90 o
 -21   5   1          2.53         -0.50         1.45 o
 -19   5   1        311.65        301.28         5.37 o
 -19   5   1         51.16         48.21         2.60 o
 -17   5   1        211.27        159.48         3.91 o
 -17   5   1         34.68         29.63         2.47 o
 -15   5   1         16.36          8.71         1.79 o
 -15   5   1         99.68         75.49         3.35 o
 -13   5   1         21.90         20.07         2.19 o
 -13   5   1        133.39        138.69         4.12 o
 -11   5   1          3.35          7.69         1.90 o
 -11   5   1         20.42         33.47         2.58 o
  -9   5   1         65.57         71.30         3.45 o
  -9   5   1        399.49        436.62         7.04 o
  -7   5   1        979.24        949.15        12.08 o
  -7   5   1        160.74        153.42         4.14 o
  -5   5   1        263.01        265.94         5.14 o
  -5   5   1       1602.25       1613.07        20.06 o
  -3   5   1        108.18        112.65         4.26 o
  -3   5   1        659.05        698.03        10.20 o
  -1   5   1       1539.78       1562.76        23.16 o
  -1   5   1        252.75        250.02         6.67 o
   1   5   1         15.86         11.92         2.33 o
   1   5   1         96.60         91.42         4.29 o
   3   5   1       1055.55       1113.98        14.02 o
   3   5   1        173.27        191.94         4.62 o
   5   5   1         33.03         32.15         2.85 o
   5   5   1          5.42          5.20         2.03 o
   7   5   1         55.62         62.07         3.69 o
   7   5   1          9.13          9.04         2.08 o
   9   5   1         38.98         40.92         2.72 o
   9   5   1        237.50        231.79         5.21 o
  11   5   1        285.08        249.73         5.28 o
  11   5   1         46.80         40.08         3.12 o
  13   5   1        155.13        116.09         4.05 o
  13   5   1         25.46         16.96         1.96 o
  15   5   1          2.07          3.36         2.36 o
  15   5   1          0.34          0.39         1.44 o
  17   5   1         81.79         85.37         3.50 o
  17   5   1         13.43         12.36         1.51 o
  19   5   1         79.88         78.06         2.59 o
  19   5   1        486.62        492.37         7.25 o
  21   5   1         35.81         38.75         2.57 o
  21   5   1        218.19        241.71         5.00 o
 -18   6   1          7.94          4.00         1.24 o
 -18   6   1         48.35         49.99         2.40 o
 -16   6   1          0.24          2.02         1.28 o
 -16   6   1          0.04         -0.52         1.17 o
 -14   6   1         14.39         11.16         1.36 o
 -14   6   1         87.65         76.45         2.76 o
 -12   6   1        193.15        155.75         3.79 o
 -12   6   1         31.70         25.29         1.79 o
 -10   6   1         35.09         29.28         3.23 o
 -10   6   1          5.76          5.83         1.88 o
  -8   6   1         34.66         33.69         2.38 o
  -8   6   1        211.14        202.86         4.38 o
  -6   6   1        137.77        131.34         3.83 o
  -6   6   1        839.29        832.45        12.03 o
  -4   6   1        220.82        231.28         4.74 o
  -4   6   1       1345.26       1370.33        18.44 o
  -2   6   1         30.60         34.74         2.50 o
  -2   6   1        186.44        181.33         4.81 o
   0   6   1       2652.46       2726.44        32.18 o
   0   6   1        435.40        448.43         7.49 o
   2   6   1        865.49        841.68        11.59 o
   2   6   1        142.07        150.94         4.18 o
   4   6   1        121.72        129.68         4.00 o
   4   6   1         19.98         24.54         2.22 o
   6   6   1          2.96         -0.08         1.86 o
   6   6   1         18.02         21.62         2.01 o
   8   6   1        618.97        599.33         9.50 o
   8   6   1        101.60         97.68         3.10 o
  10   6   1        527.09        479.51         6.68 o
  10   6   1         86.52         82.96         2.95 o
  12   6   1         21.03         16.04         1.66 o
  12   6   1          3.45          2.24         1.40 o
  14   6   1        104.43         91.23         2.79 o
  14   6   1         17.14         10.77         1.33 o
  16   6   1        157.79        164.90         3.38 o
  16   6   1         25.90         25.97         2.02 o
 -11   7   1        128.86        105.33         3.11 o
 -11   7   1         21.15         19.75         1.69 o
  -9   7   1          1.86          1.58         1.28 o
  -9   7   1         11.34         17.16         1.72 o
  -7   7   1         12.52         11.96         1.59 o
  -7   7   1         76.28         84.20         3.23 o
  -5   7   1          2.94          3.47         1.51 o
  -5   7   1          0.48          1.06         1.43 o
  -3   7   1         57.25         49.53         2.69 o
  -3   7   1          9.40          8.25         1.47 o
  -1   7   1          1.89         -0.36         1.36 o
  -1   7   1         11.51         14.17         1.60 o
   1   7   1          4.09          4.97         1.57 o
   1   7   1          0.67         -0.85         1.35 o
   3   7   1         76.89         83.71         3.19 o
   3   7   1         12.62         10.56         1.49 o
   5   7   1         29.58         34.10         2.69 o
   5   7   1          4.86          5.85         1.37 o
   7   7   1          0.60          1.30         1.26 o
   7   7   1          3.68          5.00         1.59 o
   9   7   1          2.29          4.60         1.36 o
   9   7   1          0.38          1.45         1.42 o
 -30   0   2          1.68         -0.34         1.96 o
 -30   0   2          0.28          1.99         2.50 o
 -28   0   2          0.13          1.75         2.22 o
 -28   0   2          0.02         -0.21         2.11 o
 -26   0   2          0.16          2.08         2.33 o
 -26   0   2          0.99          2.56         2.77 o
 -24   0   2       2333.95       2316.07        42.09 o
 -24   0   2        383.11        379.01         8.40 o
 -22   0   2         48.05         43.92         4.31 o
 -22   0   2        292.73        259.54         8.54 o
 -20   0   2         13.74         17.17         3.77 o
 -20   0   2          2.25          3.52         3.24 o
 -18   0   2        984.17        987.58        16.13 o
 -18   0   2        161.55        172.60         8.25 o
 -16   0   2        651.36        677.17        24.08 o
 -16   0   2        106.92        104.63        12.13 o
 -14   0   2       4672.73       5105.54       105.00 o
 -14   0   2        767.02        927.80        28.18 o
 -12   0   2      16654.33      17693.92       301.81 o
 -12   0   2       2733.78       2724.49        44.60 o
 -10   0   2        771.66        777.82        13.85 o
 -10   0   2       4701.01       4712.05        74.24 o
  -8   0   2       5083.57       5192.64        74.19 o
  -8   0   2        834.46        792.57        18.11 o
  -6   0   2        324.56        322.18         6.01 o
  -6   0   2         53.28         52.48         1.97 o
  -4   0   2       9450.47       8550.45       120.94 o
  -4   0   2       1551.28       1508.85        21.78 o
  -2   0   2       2322.11       2293.33        36.21 o
  -2   0   2      14146.42      12649.85       195.63 o
   0   0   2       7024.34       7061.07       122.66 o
   0   0   2       1153.03       1166.54        16.81 o
   2   0   2       2850.28       2391.47        34.25 o
   2   0   2        467.87        407.82         6.40 o
   4   0   2       3616.99       3471.45        49.67 o
   4   0   2      22034.89      19710.03       301.93 o
   6   0   2        358.00        373.85         7.19 o
   6   0   2       2180.96       2146.41        34.40 o
   8   0   2       3399.03       3407.81        54.06 o
   8   0   2      20707.05      20252.18       344.61 o
  10   0   2      22846.14      25714.76       514.12 o
  10   0   2       3750.16       4071.24        83.70 o
  12   0   2        215.80        257.72        10.11 o
  12   0   2         35.42         47.46         6.27 o
  14   0   2         20.71         15.16         6.54 o
  14   0   2        126.16        136.96        14.62 o
  16   0   2        292.93        276.41         6.67 o
  16   0   2       1784.55       1804.16        35.98 o
  18   0   2       3985.27       3882.88        68.60 o
  18   0   2        654.18        618.43        12.35 o
  20   0   2       1049.02       1038.61        20.89 o
  20   0   2        172.20        178.27         7.38 o
  22   0   2          3.04         -2.68         2.68 o
  22   0   2          0.50          2.23         2.79 o
  24   0   2         52.49         61.15         5.47 o
  24   0   2          8.62          7.07         3.64 o
  26   0   2         44.28         36.59         3.22 o
  26   0   2        269.76        258.81         6.49 o
  28   0   2         23.11         19.67         2.64 o
  28   0   2        140.81        127.76         4.78 o
 -29   1   2          1.95          6.04         1.79 o
 -29   1   2         11.86         14.71         1.76 o
 -27   1   2        162.17        164.38         4.23 o
 -27   1   2         26.62         35.34         2.33 o
 -25   1   2          0.06         -0.03         1.83 o
 -25   1   2          0.36          0.20         2.15 o
 -23   1   2        317.43        319.23         5.17 o
 -23   1   2         52.11         49.75         3.38 o
 -21   1   2         63.15         61.46         3.72 o
 -21   1   2        384.71        402.18         8.20 o
 -19   1   2         55.08         56.89         3.39 o
 -19   1   2        335.52        346.96         6.25 o
 -17   1   2        160.69        116.06         4.94 o
 -17   1   2         26.38         19.51         3.86 o
 -15   1   2        364.41        376.71        10.45 o
 -15   1   2       2219.99       2283.75        39.31 o
 -13   1   2         29.61         27.70         2.94 o
 -13   1   2        180.36        185.20         6.50 o
 -11   1   2        146.76        159.03         3.92 o
 -11   1   2        894.05        932.29        14.02 o
  -9   1   2          1.02          4.41         1.11 o
  -9   1   2          0.17          0.56         0.93 o
  -7   1   2       8664.02       7742.79        88.66 o
  -7   1   2       1422.19       1326.89        15.98 o
  -5   1   2       3230.49       2920.03        32.37 o
  -5   1   2        530.28        488.06         5.77 o
  -3   1   2       3628.75       3743.52        43.59 o
  -3   1   2        595.65        586.38         7.39 o
  -1   1   2      14462.09      13586.21       158.34 o
  -1   1   2       2373.93       2323.58        24.50 o
   1   1   2        119.20        130.45         2.32 o
   1   1   2         19.57         22.56         1.03 o
   3   1   2          5.45          5.17         0.66 o
   3   1   2         33.19         35.64         1.36 o
   5   1   2        505.45        533.08         7.09 o
   5   1   2         82.97         92.93         2.57 o
   7   1   2        499.23        482.45         7.77 o
   7   1   2       3041.36       3060.19        40.90 o
   9   1   2        357.41        376.15         7.56 o
   9   1   2       2177.36       2388.98        30.69 o
  11   1   2        227.02        199.36         6.97 o
  11   1   2         37.27         28.48         3.00 o
  13   1   2        185.43        224.20         9.24 o
  13   1   2         30.44         39.25         4.67 o
  15   1   2         15.08         17.56         2.51 o
  15   1   2         91.89        117.09         5.54 o
  17   1   2       1097.41       1070.64        12.68 o
  17   1   2        180.14        163.76         4.42 o
  19   1   2         40.96         37.40         2.63 o
  19   1   2        249.54        248.76         5.74 o
  21   1   2        708.83        694.30         9.89 o
  21   1   2        116.35        113.54         3.60 o
  23   1   2         13.27         10.97         1.92 o
  23   1   2         80.83         78.02         3.97 o
  25   1   2         41.56         43.05         2.82 o
  25   1   2        253.17        253.71         4.96 o
  27   1   2          1.74          1.54         1.67 o
  27   1   2          0.29         -1.13         1.32 o
 -30   2   2          4.40          0.59         1.48 o
 -30   2   2          0.72          1.69         1.27 o
 -28   2   2          9.63          5.70         1.79 o
 -28   2   2         58.69         56.38         3.29 o
 -26   2   2         16.47         13.06         1.99 o
 -26   2   2        100.36        112.68         3.85 o
 -24   2   2         95.52         98.61         3.75 o
 -24   2   2        581.92        596.95         7.57 o
 -22   2   2       2830.88       2846.53        30.83 o
 -22   2   2        464.69        443.53         7.68 o
 -20   2   2        370.10        352.13         6.18 o
 -20   2   2       2254.67       2203.94        26.24 o
 -18   2   2        166.41        168.92         4.80 o
 -18   2   2       1013.80        989.25        11.76 o
 -16   2   2       1097.71       1111.23        12.34 o
 -16   2   2        180.19        178.17         4.56 o
 -14   2   2       2115.02       2053.14        35.77 o
 -14   2   2        347.18        331.41        13.43 o
 -12   2   2         91.68         94.80         5.76 o
 -12   2   2        558.49        610.71        12.17 o
 -10   2   2         54.04         51.00         3.85 o
 -10   2   2          8.87         10.54         1.62 o
  -8   2   2        180.02        180.61         3.64 o
  -8   2   2       1096.66       1061.89        15.22 o
  -6   2   2        106.64        112.53         3.39 o
  -6   2   2        649.68        654.52         9.74 o
  -4   2   2        510.97        500.98         8.72 o
  -4   2   2       3112.85       3163.00        38.99 o
  -2   2   2       2806.85       2769.45        34.66 o
  -2   2   2        460.74        440.93         8.43 o
   0   2   2        624.09        562.56        10.42 o
   0   2   2        102.44         93.37         2.10 o
   2   2   2        501.58        496.85         7.59 o
   2   2   2       3055.62       2918.26        46.52 o
   4   2   2          0.55          1.46         0.99 o
   4   2   2          3.36          5.00         1.07 o
   6   2   2         52.73         66.41         2.72 o
   6   2   2          8.65          8.65         1.61 o
   8   2   2        146.78        148.45         5.11 o
   8   2   2        894.21        890.68        14.74 o
  10   2   2        356.96        343.94         8.94 o
  10   2   2       2174.60       2217.09        37.22 o
  12   2   2        783.28        852.05        14.94 o
  12   2   2        128.57        142.22         5.54 o
  14   2   2          1.21          3.95         2.05 o
  14   2   2          7.35          8.30         2.60 o
  16   2   2        135.51        137.47         5.01 o
  16   2   2         22.24         17.38         2.26 o
  18   2   2        746.61        758.56        10.38 o
  18   2   2       4548.40       4838.32        58.94 o
  20   2   2         18.33         17.97         2.63 o
  20   2   2          3.01          3.40         1.81 o
  22   2   2          4.33          8.53         1.62 o
  22   2   2         26.37         19.38         2.55 o
  24   2   2          3.42          3.57         1.88 o
  24   2   2          0.56          2.63         1.62 o
  26   2   2         11.72          9.77         1.70 o
  26   2   2          1.92          1.15         1.49 o
 -27   3   2         14.38         15.23         1.64 o
 -27   3   2          2.36          2.57         1.39 o
 -25   3   2        105.74         90.14         2.79 o
 -25   3   2         17.36         14.94         1.65 o
 -23   3   2        171.71        169.48         4.29 o
 -23   3   2         28.19         20.31         2.43 o
 -21   3   2         40.07         44.53         3.28 o
 -21   3   2        244.09        249.73         4.91 o
 -19   3   2        420.59        406.72         6.43 o
 -19   3   2       2562.25       2551.82        28.03 o
 -17   3   2         42.51         48.62         3.16 o
 -17   3   2        259.00        274.22         5.98 o
 -15   3   2         23.41         14.66         2.46 o
 -15   3   2          3.84          3.38         2.03 o
 -13   3   2         16.64         16.39         2.27 o
 -13   3   2        101.35         73.82         3.68 o
 -11   3   2       2634.07       2629.03        29.48 o
 -11   3   2        432.38        415.14         7.63 o
  -9   3   2        394.41        482.22        13.49 o
  -9   3   2       2402.77       2700.51        52.11 o
  -7   3   2        420.97        485.15        12.40 o
  -7   3   2         69.10         83.42         5.38 o
  -5   3   2       1134.84       1175.32        20.35 o
  -5   3   2        186.28        205.40         7.32 o
  -3   3   2         60.03         55.10         3.99 o
  -3   3   2        365.72        338.13        11.32 o
  -1   3   2         61.89         52.53         3.04 o
  -1   3   2        377.07        358.39         7.17 o
   1   3   2         61.92         86.82         6.97 o
   1   3   2        377.25        494.75        11.74 o
   3   3   2       1277.44       1411.24        24.99 o
   3   3   2        209.69        239.82         7.66 o
   5   3   2        580.86        572.08        11.82 o
   5   3   2         95.35        106.06         5.51 o
   7   3   2       6670.27       7103.34       126.98 o
   7   3   2       1094.91       1192.64        25.09 o
   9   3   2       1343.38       1387.50        15.92 o
   9   3   2        220.51        217.85         5.17 o
  11   3   2         14.77         10.20         2.19 o
  11   3   2         89.95         76.21         3.69 o
  13   3   2       1961.91       1897.90        18.83 o
  13   3   2        322.04        311.43         5.16 o
  15   3   2          7.09          7.01         2.22 o
  15   3   2          1.16          2.63         1.99 o
  17   3   2         48.14         47.88         2.96 o
  17   3   2        293.30        297.23         5.84 o
  19   3   2          0.00         -0.63         1.65 o
  19   3   2          0.03          1.56         2.18 o
  21   3   2          1.13          4.07         2.26 o
  21   3   2          6.90          6.68         3.02 o
  23   3   2         15.46         19.03         1.84 o
  23   3   2          2.54          1.35         1.27 o
  25   3   2         23.52         21.80         2.09 o
  25   3   2          3.86          3.35         1.35 o
 -26   4   2         38.39         45.23         2.42 o
 -26   4   2        233.88        266.65         6.12 o
 -24   4   2        142.50        156.02         3.49 o
 -24   4   2         23.39         25.40         2.03 o
 -22   4   2        218.59        213.64         4.31 o
 -22   4   2       1331.68       1316.55        14.93 o
 -20   4   2         27.04         22.95         2.13 o
 -20   4   2          4.44          3.34         1.86 o
 -18   4   2         21.82         16.78         2.26 o
 -18   4   2          3.58          7.04         1.78 o
 -16   4   2         23.07         27.71         2.22 o
 -16   4   2        140.55        146.84         4.26 o
 -14   4   2         18.62         16.66         2.35 o
 -14   4   2          3.06          1.53         2.03 o
 -12   4   2          0.37          5.57         2.08 o
 -12   4   2          2.23          6.95         2.36 o
 -10   4   2         31.59         34.15         2.62 o
 -10   4   2        192.47        187.12         4.87 o
  -8   4   2          0.89         -2.27         2.27 o
  -8   4   2          5.45          2.02         2.57 o
  -6   4   2        151.45        167.72         4.36 o
  -6   4   2        922.65       1003.60        11.57 o
  -4   4   2        561.86        596.49         8.27 o
  -4   4   2       3422.88       3607.90        37.23 o
  -2   4   2         66.62         60.19         3.70 o
  -2   4   2        405.83        360.56         6.70 o
   0   4   2        851.20        829.81        10.61 o
   0   4   2        139.72        137.89         4.53 o
   2   4   2         78.84         80.86         4.00 o
   2   4   2        480.32        474.07         7.71 o
   4   4   2         71.47         72.51         3.56 o
   4   4   2        435.40        452.14         6.83 o
   6   4   2         61.72         46.46         3.32 o
   6   4   2         10.13          5.34         2.28 o
   8   4   2          2.73          4.79         2.23 o
   8   4   2         16.64         22.54         2.51 o
  10   4   2          1.43          5.50         2.80 o
  10   4   2          0.24          6.28         3.19 o
  12   4   2        103.53         95.46         4.25 o
  12   4   2        630.69        641.77         8.44 o
  14   4   2        573.27        530.55         7.45 o
  14   4   2         94.10         77.01         3.39 o
  16   4   2        286.92        283.28         4.63 o
  16   4   2       1747.92       1800.70        19.29 o
  18   4   2         17.70         16.33         2.37 o
  18   4   2          2.90          2.18         1.56 o
  20   4   2          1.92          2.66         1.43 o
  20   4   2         11.68         13.75         2.03 o
  22   4   2          0.62         -0.31         1.26 o
  22   4   2          3.75          1.91         1.52 o
  24   4   2          0.22          1.62         1.40 o
  24   4   2          1.33          1.01         1.56 o
 -23   5   2          7.29          7.01         2.06 o
 -23   5   2         44.43         44.18         2.97 o
 -21   5   2          5.93          3.23         1.58 o
 -21   5   2         36.16         33.32         2.39 o
 -19   5   2        243.28        247.05         4.66 o
 -19   5   2         39.93         38.87         2.64 o
 -17   5   2        270.79        254.22         6.36 o
 -17   5   2       1649.64       1688.27        53.33 o
 -15   5   2        581.27        655.99         8.68 o
 -15   5   2         95.41         99.19         3.32 o
 -13   5   2        385.65        397.19         6.12 o
 -13   5   2         63.30         66.89         3.49 o
 -11   5   2          0.04          0.52         1.93 o
 -11   5   2          0.24         -1.02         1.95 o
  -9   5   2          0.95          3.68         2.03 o
  -9   5   2          5.76         12.43         2.10 o
  -7   5   2       2102.47       2122.32        22.59 o
  -7   5   2        345.12        349.45         5.98 o
  -5   5   2          6.52          7.52         2.30 o
  -5   5   2          1.07          4.69         2.08 o
  -3   5   2         97.94        100.78         4.07 o
  -3   5   2         16.08         19.61         2.42 o
  -1   5   2        577.21        591.52         8.66 o
  -1   5   2       3516.41       3543.29        41.55 o
   1   5   2         15.49         19.49         2.24 o
   1   5   2         94.39        100.24         4.31 o
   3   5   2         17.05         18.25         2.21 o
   3   5   2        103.89        113.73         4.14 o
   5   5   2         15.07         13.92         2.36 o
   5   5   2          2.47          2.65         1.89 o
   7   5   2         18.20         16.71         2.00 o
   7   5   2        110.89         96.77         3.97 o
   9   5   2        494.46        494.36         7.96 o
   9   5   2         81.16         79.95         3.19 o
  11   5   2         10.78         15.01         2.18 o
  11   5   2          1.77          3.48         1.68 o
  13   5   2          0.00          0.51         1.67 o
  13   5   2          0.02         -0.77         1.91 o
  15   5   2          0.74          1.32         1.49 o
  15   5   2          4.49          5.15         1.85 o
  17   5   2          1.08          2.75         1.85 o
  17   5   2          0.18          1.44         1.45 o
  19   5   2          9.57         10.92         1.68 o
  19   5   2          1.57          1.05         1.29 o
  21   5   2         10.36         13.23         1.21 o
  21   5   2         63.12         67.61         3.05 o
 -18   6   2          1.31          0.49         1.38 o
 -18   6   2          7.99          8.14         1.53 o
 -16   6   2         48.81         47.04         2.48 o
 -16   6   2          8.01          7.78         1.27 o
 -14   6   2         26.41         25.38         1.75 o
 -14   6   2        160.90        175.89         3.76 o
 -12   6   2          0.81          2.76         1.44 o
 -12   6   2          4.95          7.46         1.76 o
 -10   6   2        190.93        215.83         6.75 o
 -10   6   2         31.34         27.37         3.63 o
  -8   6   2         28.94         28.88         2.09 o
  -8   6   2        176.29        168.78         4.69 o
  -6   6   2         62.17         57.27         3.51 o
  -6   6   2         10.21         13.68         1.96 o
  -4   6   2       1053.28       1084.95        15.07 o
  -4   6   2        172.89        182.14         4.36 o
  -2   6   2        121.24        134.85         3.88 o
  -2   6   2        738.59        766.57        10.63 o
   0   6   2        214.39        226.81         5.06 o
   0   6   2       1306.06       1346.84        16.93 o
   2   6   2        313.65        321.26         5.90 o
   2   6   2         51.48         54.03         3.23 o
   4   6   2        157.49        165.33         4.50 o
   4   6   2        959.46        981.60        11.71 o
   6   6   2        147.77        154.03         3.88 o
   6   6   2         24.26         26.60         2.32 o
   8   6   2         36.82         42.16         2.62 o
   8   6   2        224.30        229.46         4.96 o
  10   6   2         72.43         66.16         2.93 o
  10   6   2         11.89          7.98         1.50 o
  12   6   2         14.34          4.21         1.46 o
  12   6   2          2.35          2.49         1.27 o
  14   6   2         51.84         51.52         2.24 o
  14   6   2        315.82        325.27         5.43 o
  16   6   2          5.13          2.40         1.25 o
  16   6   2         31.26         35.33         2.44 o
 -11   7   2          3.31          4.08         1.47 o
 -11   7   2         20.17         27.37         2.69 o
  -9   7   2         41.98         39.61         2.42 o
  -9   7   2        255.75        263.28         5.38 o
  -7   7   2         79.80         80.44         3.21 o
  -7   7   2         13.10         10.67         1.51 o
  -5   7   2          0.35          1.18         1.42 o
  -5   7   2          0.06         -0.97         1.41 o
  -3   7   2         70.11         73.03         2.60 o
  -3   7   2        427.11        427.73         6.20 o
  -1   7   2         83.40         94.93         2.96 o
  -1   7   2         13.69         17.45         1.58 o
   1   7   2          1.66          3.54         1.34 o
   1   7   2         10.13         10.03         1.76 o
   3   7   2          1.84          1.32         1.35 o
   3   7   2         11.20         11.80         1.67 o
   5   7   2         31.76         35.80         2.58 o
   5   7   2          5.21          2.05         1.34 o
   7   7   2         11.56          8.83         1.39 o
   7   7   2         70.41         74.40         2.91 o
   9   7   2         10.17          4.09         1.43 o
   9   7   2          1.67          1.34         1.11 o
 -31   1   3         36.11         39.04         2.37 o
 -31   1   3        220.01        264.39         5.22 o
 -29   1   3         10.54          6.28         2.11 o
 -29   1   3          1.73         -0.09         1.62 o
 -29   1   3         14.90         19.95        11.24 o
 -27   1   3        374.57        390.59         9.59 o
 -27   1   3         61.48         63.04         3.59 o
 -27   1   3        432.10        465.44        15.74 o
 -25   1   3         21.68         30.40         3.30 o
 -25   1   3         35.12         49.65         8.04 o
 -25   1   3          3.56          4.88         2.52 o
 -23   1   3        395.88        368.34         8.48 o
 -23   1   3         41.99         50.14         4.84 o
 -23   1   3        255.82        234.04         7.71 o
 -21   1   3        536.40        534.90        12.59 o
 -21   1   3       3322.20       3364.64        72.22 o
 -21   1   3       3267.76       3346.86        70.46 o
 -19   1   3       2660.94       2619.36        28.58 o
 -19   1   3        378.16        362.71         8.14 o
 -19   1   3       2303.75       2301.65        44.17 o
 -17   1   3       1655.28       1678.49        34.68 o
 -17   1   3       1655.09       1855.38        45.36 o
 -17   1   3        271.68        307.41        20.39 o
 -15   1   3       1242.42       1296.23        31.56 o
 -15   1   3        203.11        216.55         9.00 o
 -15   1   3       1237.37       1270.14        37.90 o
 -13   1   3         65.61         59.14         4.36 o
 -13   1   3        399.71        304.10        10.49 o
 -13   1   3        547.83        488.54        17.45 o
 -11   1   3       2087.30       2043.98        42.62 o
 -11   1   3        290.69        278.54         6.82 o
 -11   1   3       1770.89       1567.95        29.18 o
  -9   1   3       1152.27       1066.34        16.06 o
  -9   1   3        189.14        188.88         3.74 o
  -9   1   3       1269.91       1239.34        50.34 o
  -7   1   3       1113.38       1100.52        14.14 o
  -7   1   3       6782.74       6645.14        80.14 o
  -7   1   3       6959.23       7153.77       266.47 o
  -5   1   3        749.13        702.09         9.01 o
  -5   1   3       4563.77       4130.05        43.44 o
  -3   1   3       3113.57       2936.19        34.39 o
  -3   1   3      18968.01      17409.79       200.79 o
  -1   1   3       3319.85       3270.46        40.97 o
  -1   1   3        544.95        528.14         6.48 o
   1   1   3       1832.63       1906.05        21.32 o
   1   1   3      11164.49      10827.24       118.75 o
   3   1   3        176.49        163.84         3.02 o
   3   1   3       1075.17        961.11        12.49 o
   3   1   3       2188.54       2164.01        82.91 o
   5   1   3        117.63        101.61         3.00 o
   5   1   3        716.62        597.44         8.53 o
   5   1   3        905.76        842.81        36.09 o
   7   1   3       1927.58       1892.78        28.08 o
   7   1   3        316.41        310.54         8.18 o
   7   1   3       2218.26       2181.08        46.94 o
   9   1   3        148.12        142.24         7.15 o
   9   1   3        902.35        965.81        17.46 o
   9   1   3        967.96       1002.83        30.91 o
  11   1   3         30.78         37.28         4.47 o
  11   1   3          5.05          7.06         5.26 o
  11   1   3        233.90        280.43        24.11 o
  13   1   3        272.82        302.15        11.33 o
  13   1   3          0.19         -0.82         4.40 o
  13   1   3          1.14         12.02         8.79 o
  15   1   3       2175.97       2194.09        30.39 o
  15   1   3       2554.13       2571.59        46.22 o
  15   1   3        357.18        364.77        11.27 o
  17   1   3        868.03        866.91        33.66 o
  17   1   3        331.63        327.86        10.83 o
  17   1   3         54.44         71.29        11.96 o
  19   1   3        853.22        802.44        16.75 o
  19   1   3        895.22        850.62        16.46 o
  19   1   3        140.06        124.33         5.90 o
  21   1   3         81.85         76.79         5.15 o
  21   1   3         13.44          4.53         2.65 o
  21   1   3         85.41         76.88        11.02 o
  23   1   3         57.53         57.22         6.51 o
  23   1   3        411.98        351.80        14.16 o
  23   1   3        350.50        302.74        12.01 o
  25   1   3          4.36          2.04         1.95 o
  25   1   3         26.54         26.90         2.71 o
  27   1   3          0.90          0.76         1.34 o
  27   1   3          5.47          7.73         1.88 o
 -30   2   3          3.56          2.36         1.61 o
 -30   2   3          0.58          0.17         1.43 o
 -28   2   3          1.92          3.03         1.72 o
 -28   2   3         11.67         14.70         2.66 o
 -26   2   3          1.11          4.60         2.22 o
 -26   2   3          6.76          8.23         2.53 o
 -26   2   3          7.07         71.57        13.38 o
 -24   2   3          4.68          0.05         2.88 o
 -24   2   3         28.49         26.71         2.87 o
 -24   2   3         46.41         42.67         7.21 o
 -22   2   3         10.37         10.10         3.44 o
 -22   2   3         96.17        130.74        10.27 o
 -22   2   3         63.18         76.68         5.20 o
 -20   2   3          3.27         10.86         3.29 o
 -20   2   3          0.54          9.59         3.54 o
 -20   2   3        320.41        327.64        18.32 o
 -18   2   3        961.30        915.07        19.26 o
 -18   2   3        147.04        141.57         6.14 o
 -18   2   3        895.80        882.17        13.62 o
 -16   2   3       2678.45       2906.33        38.74 o
 -16   2   3       2875.37       3085.93        50.84 o
 -16   2   3        439.66        470.10        11.12 o
 -14   2   3        267.97        285.95        15.40 o
 -14   2   3        271.60        218.18        21.42 o
 -14   2   3         43.99         45.79         7.13 o
 -12   2   3         24.01         22.83         3.43 o
 -12   2   3        146.28        134.19         9.23 o
 -12   2   3        246.85        240.06        12.37 o
 -10   2   3          0.09          0.54         1.74 o
 -10   2   3          0.57          0.16         2.35 o
 -10   2   3        184.56        213.78        13.76 o
  -8   2   3        744.82        803.91        10.62 o
  -8   2   3        122.26        139.91         3.76 o
  -6   2   3        345.37        357.87         6.42 o
  -6   2   3       2104.02       2106.84        28.67 o
  -4   2   3        262.56        282.58         7.93 o
  -4   2   3       1599.50       1684.33        21.36 o
  -2   2   3        888.17        906.04        12.86 o
  -2   2   3       5410.77       5472.05        78.32 o
  -2   2   3       6298.94       6758.59       221.71 o
   0   2   3        934.27        950.46        12.53 o
   0   2   3       5691.63       5934.31       120.08 o
   0   2   3       5954.19       6216.27       232.75 o
   2   2   3       2293.39       2380.43        32.12 o
   2   2   3      13971.43      14672.39       203.19 o
   4   2   3       2850.80       2904.14        39.07 o
   4   2   3        467.95        472.63         6.79 o
   4   2   3       2973.06       2707.68       105.75 o
   6   2   3       1120.92       1175.36        18.56 o
   6   2   3        184.00        200.54         6.17 o
   8   2   3        100.57        122.66         7.80 o
   8   2   3        612.70        667.80        13.11 o
   8   2   3        636.71        687.14        25.13 o
  10   2   3         22.16         23.81         5.59 o
  10   2   3          3.64          2.46         5.13 o
  12   2   3       1639.35       1521.49        26.99 o
  12   2   3       1199.69       1040.84        20.56 o
  12   2   3        196.93        175.99         5.57 o
  14   2   3        399.03        351.32         8.64 o
  14   2   3         65.50         65.38         4.30 o
  14   2   3        546.08        502.10        14.85 o
  16   2   3        317.14        330.90         9.09 o
  16   2   3       1932.55       2030.08        65.21 o
  16   2   3       1932.02       2032.56        31.88 o
  18   2   3         32.98         35.49         3.57 o
  18   2   3        200.94        236.11         8.79 o
  18   2   3        211.31        230.56        12.25 o
  20   2   3        113.86        111.58         7.78 o
  20   2   3        109.18        111.29         5.87 o
  20   2   3         17.92         18.30         2.87 o
  22   2   3          1.92          2.49         3.20 o
  22   2   3          0.32         -1.01         2.88 o
  24   2   3          0.92         -2.11         3.18 o
  24   2   3          5.61          8.14         1.93 o
  26   2   3         27.82         39.86         2.70 o
  26   2   3          4.57          8.48         1.61 o
 -29   3   3        763.75        865.46        16.02 o
 -29   3   3        125.37        131.64         4.67 o
 -27   3   3         68.88         89.93         9.75 o
 -27   3   3          0.31          0.59         1.82 o
 -27   3   3          1.91          0.70         1.81 o
 -25   3   3        203.77        236.19         7.20 o
 -25   3   3         27.66         37.76         3.55 o
 -25   3   3        168.53        182.64         5.35 o
 -23   3   3        269.99        262.73         7.48 o
 -23   3   3         70.30         81.28         5.08 o
 -23   3   3         11.54         18.29         3.72 o
 -21   3   3        940.18        908.77        34.80 o
 -21   3   3        154.25        158.71         5.98 o
 -21   3   3        939.72        924.54        16.17 o
 -19   3   3       1661.52       1538.74        24.89 o
 -19   3   3       2082.44       1938.98        36.49 o
 -19   3   3        272.74        270.22         7.39 o
 -17   3   3         92.25         78.01        11.57 o
 -17   3   3         40.35         33.69         8.68 o
 -17   3   3          6.62          3.55         4.91 o
 -15   3   3        426.64        403.48         8.19 o
 -15   3   3         56.90         62.65         4.75 o
 -15   3   3        346.66        359.65        11.75 o
 -13   3   3        412.75        355.74         9.30 o
 -13   3   3        419.10        325.43        10.58 o
 -13   3   3         67.75         60.85         4.30 o
 -11   3   3        441.37        472.70        34.72 o
 -11   3   3         18.03          8.28         8.37 o
 -11   3   3        109.82        151.40         6.91 o
  -9   3   3        156.74        215.81        13.11 o
  -9   3   3         25.73         35.21         5.02 o
  -9   3   3        351.07        428.65        28.18 o
  -7   3   3        533.04        624.42        25.48 o
  -7   3   3         18.04         35.05         3.70 o
  -7   3   3          2.96          3.38         3.38 o
  -5   3   3       1557.34       1584.61        26.70 o
  -5   3   3        255.64        288.99        10.73 o
  -5   3   3       1984.81       2230.18        75.00 o
  -3   3   3       2151.73       2361.99        42.19 o
  -3   3   3        353.20        396.28        11.93 o
  -3   3   3       2412.18       2744.25       107.53 o
  -1   3   3       1586.68       1464.51        32.61 o
  -1   3   3        260.45        256.59         7.09 o
  -1   3   3       1939.88       1934.38        50.79 o
   1   3   3       2859.79       3297.27       110.98 o
   1   3   3        427.47        520.32        10.28 o
   1   3   3       2604.15       3103.64        68.77 o
   3   3   3       3140.37       3182.67       125.91 o
   3   3   3        515.00        545.51        11.77 o
   3   3   3       3137.40       3337.69        61.02 o
   5   3   3        194.33        241.62        10.64 o
   5   3   3       1183.86       1467.69        33.46 o
   7   3   3       2037.84       2070.50        49.11 o
   7   3   3        331.55        330.04        14.18 o
   9   3   3        106.43        115.47        11.16 o
   9   3   3         38.68         69.99         5.96 o
   9   3   3          6.35         15.70         3.44 o
  11   3   3        487.21        477.87        10.24 o
  11   3   3        544.12        540.03        10.77 o
  11   3   3         79.98         73.71         6.77 o
  13   3   3        316.20        309.15         8.29 o
  13   3   3        322.82        291.87        14.77 o
  13   3   3         51.90         48.17         5.04 o
  15   3   3       2837.04       2727.18        43.92 o
  15   3   3       2564.30       2516.66        38.81 o
  15   3   3        420.93        419.68         8.82 o
  17   3   3          0.45          5.49         3.22 o
  17   3   3        157.03        139.26         9.25 o
  17   3   3          2.77         10.27         3.49 o
  19   3   3        199.69        192.06         5.80 o
  19   3   3       1216.52       1197.00        19.53 o
  19   3   3       1228.06       1244.08        30.04 o
  21   3   3        242.30        257.30        10.40 o
  21   3   3         35.23         34.00         3.50 o
  21   3   3        214.64        234.74         6.23 o
  23   3   3         66.97         71.50         2.83 o
  23   3   3        407.98        467.45         6.78 o
  25   3   3         27.01         35.58         2.28 o
  25   3   3        164.53        177.85         4.19 o
 -26   4   3         13.73         23.32         2.11 o
 -26   4   3          2.25          0.87         1.32 o
 -24   4   3          8.18          6.46         2.23 o
 -24   4   3         49.83         34.30         3.71 o
 -24   4   3         63.87         52.17         6.44 o
 -22   4   3        333.08        365.37        14.29 o
 -22   4   3         54.41         49.40         3.67 o
 -22   4   3        331.49        315.47         8.18 o
 -20   4   3        239.40        242.84         5.82 o
 -20   4   3       1458.43       1489.11        23.62 o
 -20   4   3       1483.17       1533.37        29.52 o
 -18   4   3        698.61        650.66        19.15 o
 -18   4   3          8.93         14.01         6.42 o
 -18   4   3         54.39         66.36         4.93 o
 -16   4   3        448.11        446.06         9.13 o
 -16   4   3        358.10        413.93        18.01 o
 -16   4   3         58.78         93.31        10.89 o
 -14   4   3        442.20        402.73        12.40 o
 -14   4   3        540.98        491.76        13.26 o
 -14   4   3         72.59         89.13         5.84 o
 -12   4   3        138.81        156.13         6.73 o
 -12   4   3          3.16         10.90         3.58 o
 -12   4   3         19.23         12.18         4.11 o
 -10   4   3        173.20        179.44         7.74 o
 -10   4   3         26.70         24.06         3.91 o
 -10   4   3        162.67        175.47         8.05 o
  -8   4   3       2745.99       2904.91        36.09 o
  -8   4   3       2525.54       2662.64        45.82 o
  -8   4   3        414.56        457.40         9.26 o
  -6   4   3        647.20        673.23        10.90 o
  -6   4   3       3942.75       3993.38        61.78 o
  -6   4   3       3943.36       3933.38        62.48 o
  -4   4   3          7.58          7.98         3.39 o
  -4   4   3         46.17         40.06         4.34 o
  -4   4   3         49.20         24.66        11.83 o
  -2   4   3          5.44          9.84         2.93 o
  -2   4   3         33.13         39.06         3.87 o
  -2   4   3         38.57        -17.39        24.67 o
   0   4   3         18.50         16.85         3.72 o
   0   4   3         26.08         37.85        10.28 o
   0   4   3          3.04          8.57         3.42 o
   2   4   3          3.75         26.58         4.75 o
   2   4   3        650.94        652.68        13.89 o
   2   4   3          0.62          8.93         3.31 o
   4   4   3        220.45        239.93         8.46 o
   4   4   3       1342.98       1387.15        21.29 o
   4   4   3       1757.54       1800.12        26.75 o
   6   4   3         10.53          9.60         3.85 o
   6   4   3         90.85         75.96         6.74 o
   6   4   3         64.15         47.56         5.41 o
   8   4   3        731.62        733.79        13.32 o
   8   4   3        728.46        697.12        14.68 o
   8   4   3        119.58        116.45         6.89 o
  10   4   3         98.79        104.00         6.56 o
  10   4   3        674.40        669.50        13.77 o
  10   4   3        601.81        596.56        12.32 o
  12   4   3        607.16        515.36         8.57 o
  12   4   3        548.37        467.55        21.09 o
  14   4   3       3933.59       3982.81        62.51 o
  14   4   3       3924.66       3900.05        58.09 o
  14   4   3        644.23        608.02        11.24 o
  16   4   3         24.74         43.87         5.93 o
  16   4   3        390.10        392.08        14.17 o
  16   4   3        150.70        143.84         5.17 o
  18   4   3         64.11         67.32         9.48 o
  18   4   3          9.70          8.99         2.41 o
  18   4   3          1.59          1.47         2.11 o
  20   4   3         85.55        105.45         5.03 o
  20   4   3         93.73        104.57         8.97 o
  20   4   3         14.04         12.67         2.14 o
  22   4   3        243.24        283.44         4.79 o
  22   4   3         39.93         45.74         2.00 o
 -23   5   3         72.13         66.54         2.56 o
 -23   5   3        439.44        437.82        10.73 o
 -21   5   3          0.91          0.10         1.93 o
 -21   5   3          0.15         -2.04         2.42 o
 -19   5   3          5.39          6.63         1.89 o
 -19   5   3         32.84         41.01         3.43 o
 -19   5   3         58.75         81.47        10.05 o
 -17   5   3        105.70         89.59         4.76 o
 -17   5   3        669.88        574.68        23.58 o
 -17   5   3        643.90        594.95        23.32 o
 -15   5   3          4.11          3.66         4.79 o
 -15   5   3          0.64         -1.41         3.17 o
 -13   5   3        202.37        173.16         7.08 o
 -11   5   3        150.66        125.11         5.98 o
 -11   5   3        126.04        107.23         8.99 o
  -9   5   3        147.20        143.53         6.01 o
  -9   5   3          0.08         -3.12         5.23 o
  -9   5   3          0.01          3.76         5.66 o
  -7   5   3       3122.71       3160.03        36.48 o
  -7   5   3        494.47        502.90        19.51 o
  -5   5   3        640.86        631.35        11.12 o
  -5   5   3        621.98        636.84        24.68 o
  -5   5   3        102.10        111.07         9.63 o
  -3   5   3         59.98         66.87         8.85 o
  -3   5   3        365.80        393.38         8.58 o
  -1   5   3         62.23         75.99         5.67 o
  -1   5   3          2.25         11.14         6.07 o
   1   5   3        115.01        109.48        10.69 o
   1   5   3        217.11        203.52         6.44 o
   1   5   3         18.88         10.48         5.47 o
   3   5   3       1166.71       1118.10        16.27 o
   3   5   3        672.24        621.46        23.14 o
   5   5   3        896.24        835.60        14.85 o
   5   5   3        896.22        807.98        28.12 o
   5   5   3        147.11        129.92         9.40 o
   7   5   3        170.72        164.60         7.08 o
   7   5   3         24.63         28.24         6.44 o
   9   5   3         93.93         52.87         5.86 o
  11   5   3          1.27         -2.34         3.55 o
  11   5   3          1.91         -1.84         4.94 o
  13   5   3        158.28        128.22         6.21 o
  13   5   3         25.98         16.46         6.58 o
  13   5   3        263.97        219.37        13.35 o
  15   5   3        157.88        170.57         4.75 o
  15   5   3         25.92         30.73         3.06 o
  15   5   3        163.27        188.38        15.77 o
  17   5   3         18.54         18.08         2.65 o
  17   5   3          3.04          3.10         1.78 o
  19   5   3         28.37         31.33         2.63 o
  19   5   3          4.66          2.64         1.30 o
 -18   6   3          0.01         -1.31         2.61 o
 -18   6   3          0.04          1.08         1.78 o
 -16   6   3          2.72          4.19         6.42 o
 -16   6   3          0.01          4.35         2.15 o
 -16   6   3          0.09          3.03         1.75 o
 -14   6   3        123.06        131.79         4.80 o
 -12   6   3        325.80        313.04         5.73 o
 -10   6   3         20.76          4.82         8.24 o
  -8   6   3        236.28        246.81        10.22 o
  -6   6   3         60.92         75.87         5.12 o
  -4   6   3        156.10        156.19         5.49 o
  -2   6   3       2510.69       2680.67        36.87 o
   0   6   3         87.61         89.98         4.95 o
   2   6   3        367.59        395.53         8.58 o
   4   6   3       1186.93       1197.79        16.58 o
   6   6   3        106.54        104.26         8.69 o
   8   6   3        511.24        487.08         8.17 o
  10   6   3        204.63        181.87        10.60 o
  10   6   3        219.31        190.51         6.20 o
  12   6   3         16.00         25.22         5.24 o
  12   6   3          2.62          2.33         1.56 o
  12   6   3         15.99         20.27         2.82 o
  14   6   3         49.48         51.94         4.35 o
  14   6   3          8.12          4.92         1.54 o
  14   6   3         49.49         55.01         8.69 o
 -11   7   3          5.71          5.57         2.78 o
 -11   7   3         40.79         61.77         8.13 o
  -9   7   3         35.59         34.59         5.45 o
  -7   7   3        108.13        106.83        10.38 o
  -5   7   3        193.25        204.16         9.07 o
  -3   7   3        386.81        410.13        12.09 o
  -1   7   3         63.58         83.01         6.77 o
   1   7   3        682.90        725.10        14.14 o
   3   7   3         19.13         23.36         5.20 o
   5   7   3         12.88          9.85         4.13 o
   7   7   3         36.42         25.23         3.33 o
 -30   0   4         15.67         14.72         2.37 o
 -30   0   4          2.57          2.65         2.04 o
 -28   0   4        612.29        579.15        10.79 o
 -28   0   4        100.51         86.64         4.60 o
 -26   0   4       2923.34       2968.46        46.11 o
 -26   0   4        479.86        465.12        10.77 o
 -24   0   4       4713.22       4937.91        75.20 o
 -24   0   4        773.67        754.92        15.85 o
 -22   0   4       1563.14       1475.31        25.82 o
 -22   0   4        256.59        240.15         9.52 o
 -20   0   4        948.66        936.58        13.32 o
 -20   0   4        155.72        158.61         8.09 o
 -18   0   4         14.29         10.52         3.65 o
 -18   0   4          2.35          3.09         4.19 o
 -16   0   4        161.95        172.94        10.20 o
 -16   0   4        986.59       1095.61        33.11 o
 -14   0   4         88.37        115.27         7.03 o
 -14   0   4         14.51         15.56         3.29 o
 -12   0   4        149.17        132.33         8.52 o
 -12   0   4        908.78        901.79        16.58 o
 -10   0   4        303.84        263.56         7.00 o
 -10   0   4         49.87         43.63         3.88 o
  -8   0   4       8110.17       8117.20       115.39 o
  -8   0   4       1331.27       1327.15        19.99 o
  -6   0   4       9621.00       8944.96       126.73 o
  -6   0   4       1579.27       1425.80        22.79 o
  -4   0   4      95323.16      78401.94      1209.07 o
  -4   0   4      15647.15      14466.19       227.15 o
  -2   0   4      59717.11      50900.23      1034.72 o
  -2   0   4       9802.47      10003.47       203.32 o
   0   0   4       6354.23       6470.30       114.15 o
   0   0   4      38710.24      33734.74       530.48 o
   2   0   4          0.06         -0.32         0.89 o
   2   0   4          0.35          0.44         0.95 o
   4   0   4        111.09        113.05         3.57 o
   4   0   4        676.79        646.54        13.17 o
   6   0   4       1130.58       1124.29        22.12 o
   6   0   4       6887.57       7185.99       139.77 o
   8   0   4        973.07       1064.26        29.71 o
   8   0   4        159.73        183.99         6.88 o
  10   0   4        217.41        249.82        10.06 o
  10   0   4       1324.50       1522.27        34.65 o
  12   0   4        657.82        680.19        20.36 o
  12   0   4        107.98        114.23         9.22 o
  14   0   4        105.40        105.10         4.89 o
  14   0   4        642.11        656.65        16.44 o
  16   0   4        243.15        258.76        10.37 o
  16   0   4         39.91         47.18         4.52 o
  18   0   4        732.34        620.26        14.53 o
  18   0   4        120.21        101.30         5.88 o
  20   0   4       1775.31       1587.61        29.94 o
  20   0   4        291.42        247.66         7.05 o
  22   0   4         10.60         10.67         3.00 o
  22   0   4         64.59         79.44         5.20 o
  24   0   4        456.11        500.72        10.95 o
  24   0   4         74.87         82.33         3.86 o
  26   0   4         68.59         88.84         4.12 o
  26   0   4         11.26         17.87         2.22 o
 -31   1   4          2.14          0.15         1.71 o
 -31   1   4         13.01          9.08         1.75 o
 -29   1   4          4.92          3.08         1.71 o
 -29   1   4         29.96         34.49         2.94 o
 -27   1   4          7.11          7.50         2.53 o
 -27   1   4         43.32         47.08         3.16 o
 -25   1   4       1959.23       2019.28        21.39 o
 -25   1   4        321.60        325.17         6.25 o
 -23   1   4         48.67         47.81         3.75 o
 -23   1   4        296.52        295.57         5.17 o
 -21   1   4        291.56        304.03         6.29 o
 -21   1   4         47.86         56.17         5.04 o
 -19   1   4       1678.52       1587.44        15.71 o
 -19   1   4        275.53        248.64         7.02 o
 -17   1   4          9.24         16.19         3.68 o
 -17   1   4         56.29         45.13         3.63 o
 -15   1   4        233.09        243.76         8.46 o
 -15   1   4         38.26         36.23         3.40 o
 -13   1   4        231.30        274.95         7.57 o
 -13   1   4         37.97         50.47         4.29 o
 -11   1   4        756.26        831.55        11.84 o
 -11   1   4       4607.17       4970.28        58.06 o
  -9   1   4       3164.39       2679.33        31.75 o
  -9   1   4        519.43        434.96         6.74 o
  -7   1   4       7856.30       7736.91        80.86 o
  -7   1   4       1289.60       1206.54        15.78 o
  -5   1   4          0.74          1.37         0.77 o
  -5   1   4          4.49          1.53         0.85 o
  -3   1   4      76758.98      66831.99       824.57 o
  -3   1   4      12599.87      12642.64       139.24 o
  -1   1   4        209.36        215.89         3.36 o
  -1   1   4       1275.45       1331.44        14.74 o
   1   1   4        243.13        192.11         2.99 o
   1   1   4       1481.18       1144.37        14.10 o
   3   1   4         56.87         66.43         2.16 o
   3   1   4        346.48        440.38         6.68 o
   5   1   4        591.02        600.75         8.29 o
   5   1   4       3600.55       3687.07        45.67 o
   7   1   4          0.00          1.49         1.74 o
   7   1   4          0.02          1.64         1.78 o
   9   1   4       2308.41       2684.03        44.14 o
   9   1   4        378.92        412.11         9.81 o
  11   1   4       1315.73       1279.24        26.81 o
  11   1   4        215.97        214.02         8.77 o
  13   1   4        964.93        991.31        14.98 o
  13   1   4        158.39        160.49         4.34 o
  15   1   4         40.25         39.27         2.47 o
  15   1   4        245.23        224.78         7.44 o
  17   1   4        675.08        686.04        10.76 o
  17   1   4        110.81        113.26         3.44 o
  19   1   4       3191.47       3029.89        38.35 o
  19   1   4        523.87        468.29         6.24 o
  21   1   4         65.45         72.85         3.05 o
  21   1   4        398.70        426.05         7.53 o
  23   1   4        153.96        156.76         4.24 o
  23   1   4         25.27         26.08         2.23 o
  25   1   4         30.89         26.66         2.37 o
  25   1   4        188.19        166.29         4.43 o
 -30   2   4         13.16         12.52         1.90 o
 -30   2   4          2.16          1.09         1.34 o
 -28   2   4         50.75         49.62         3.04 o
 -28   2   4          8.33          3.80         1.70 o
 -26   2   4        193.98        178.88         5.78 o
 -26   2   4       1181.72       1141.82        13.72 o
 -24   2   4        706.62        682.33         8.60 o
 -24   2   4        115.99        108.97         4.00 o
 -22   2   4        123.81        128.05         3.92 o
 -22   2   4         20.32         17.68         2.74 o
 -20   2   4          7.45          5.06         3.11 o
 -20   2   4         45.39         49.37         3.17 o
 -18   2   4       1340.59       1342.34        14.51 o
 -18   2   4        220.06        213.93         5.54 o
 -16   2   4          3.51          1.07         2.37 o
 -16   2   4         21.38         13.64         2.63 o
 -14   2   4          0.06         -0.15         4.35 o
 -14   2   4          0.34         11.90         4.21 o
 -12   2   4       7714.08       8422.65       118.78 o
 -12   2   4       1266.26       1392.16        22.23 o
 -10   2   4        105.17        114.63         4.38 o
 -10   2   4        640.72        701.20         9.98 o
  -8   2   4          0.83          1.59         1.32 o
  -8   2   4          5.06          9.22         1.62 o
  -6   2   4       2457.22       2487.85        33.79 o
  -6   2   4        403.35        423.51         6.86 o
  -4   2   4       1628.68       1471.84        20.07 o
  -4   2   4        267.35        243.37         4.67 o
  -2   2   4          5.87         16.55         1.59 o
  -2   2   4          0.96          3.86         1.19 o
   0   2   4       1429.94       1330.44        19.84 o
   0   2   4        234.72        234.48         4.99 o
   2   2   4          3.79          8.25         1.62 o
   2   2   4         23.09         37.59         2.30 o
   4   2   4        328.99        377.55         6.20 o
   4   2   4       2004.25       2204.63        30.43 o
   6   2   4        144.06        148.11         5.25 o
   6   2   4         23.65         21.85         2.56 o
   8   2   4         45.63         56.35         4.88 o
   8   2   4        278.00        326.36         9.43 o
  10   2   4         69.27         73.90         4.12 o
  10   2   4        422.01        480.40         8.46 o
  12   2   4        173.27        170.15         4.28 o
  12   2   4       1055.59       1035.54        13.54 o
  14   2   4         99.07        100.31         3.82 o
  14   2   4        603.55        626.11         9.99 o
  16   2   4          6.26          8.12         1.87 o
  16   2   4         38.14         48.35         3.98 o
  18   2   4         90.45         93.46         3.32 o
  18   2   4        551.00        583.46         9.60 o
  20   2   4         52.06         47.16         3.50 o
  20   2   4          8.54          7.44         1.65 o
  22   2   4          1.52          4.56         1.76 o
  22   2   4          9.26          4.90         2.06 o
  24   2   4          1.19          2.68         1.71 o
  24   2   4          0.20          3.02         1.63 o
 -29   3   4          4.90          1.24         1.71 o
 -29   3   4         29.84         25.89         2.68 o
 -27   3   4         48.68         48.48         2.64 o
 -27   3   4          7.99          7.60         1.55 o
 -25   3   4         20.12         23.43         2.36 o
 -25   3   4        122.55        134.71         3.62 o
 -23   3   4          0.01         -0.64         2.04 o
 -23   3   4          0.08          0.95         1.77 o
 -21   3   4         50.61         58.08         3.42 o
 -21   3   4        308.32        309.92         5.77 o
 -19   3   4         51.67         50.48         3.41 o
 -19   3   4        314.79        336.33         5.63 o
 -17   3   4         16.77         13.54         2.46 o
 -17   3   4        102.19         66.09         4.25 o
 -15   3   4        136.21        167.40         4.63 o
 -15   3   4         22.36         34.92         2.68 o
 -13   3   4         51.61         52.54         3.17 o
 -13   3   4          8.47         16.04         2.42 o
 -11   3   4        154.82        145.70         5.39 o
 -11   3   4        943.19        889.58        15.90 o
  -9   3   4        682.34        723.82        15.66 o
  -9   3   4       4156.87       4346.65        90.43 o
  -7   3   4       1166.20       1318.81        21.31 o
  -7   3   4        191.43        218.14         7.73 o
  -5   3   4        174.54        171.33         6.84 o
  -5   3   4       1063.28       1009.79        18.35 o
  -3   3   4          1.77          2.98         2.76 o
  -3   3   4         10.78          7.46         2.74 o
  -1   3   4         11.24         10.95         2.70 o
  -1   3   4         68.45         57.92         4.97 o
   1   3   4        143.12        145.59         5.97 o
   1   3   4        871.87        901.79        17.58 o
   3   3   4        189.25        189.25         6.72 o
   3   3   4       1152.91       1083.16        20.70 o
   5   3   4          5.77         -3.34         4.11 o
   5   3   4          0.95         -3.25         3.96 o
   7   3   4          3.26          1.93         2.38 o
   7   3   4         19.86         32.36         3.18 o
   9   3   4          0.29          1.53         2.32 o
   9   3   4          1.78          2.51         2.54 o
  11   3   4        304.34        303.55         5.53 o
  11   3   4         49.96         47.98         3.13 o
  13   3   4          6.44          7.01         2.35 o
  13   3   4          1.06          3.35         1.90 o
  15   3   4        367.43        339.70         6.47 o
  15   3   4         60.31         59.58         2.94 o
  17   3   4       1135.65       1127.55        14.56 o
  17   3   4        186.41        177.87         4.41 o
  19   3   4        316.96        306.90         7.42 o
  19   3   4         52.03         57.43         3.36 o
  21   3   4         91.87         96.61         3.63 o
  21   3   4         15.08         13.61         1.40 o
  23   3   4         41.84         43.44         2.29 o
  23   3   4        254.89        276.50         5.34 o
 -26   4   4         71.08         77.37         2.69 o
 -26   4   4         11.67         15.43         1.59 o
 -24   4   4         54.87         58.68         3.30 o
 -24   4   4        334.27        356.26         5.64 o
 -22   4   4          4.93          4.54         1.73 o
 -22   4   4          0.81         -0.46         1.90 o
 -20   4   4         25.76         16.15         2.00 o
 -20   4   4        156.90        105.78         3.64 o
 -18   4   4       2788.35       2893.72        31.35 o
 -18   4   4        457.70        470.26         6.19 o
 -16   4   4        539.67        571.65         8.24 o
 -16   4   4         88.59         89.89         3.42 o
 -14   4   4         24.29         24.66         2.40 o
 -14   4   4        148.00        143.67         4.37 o
 -12   4   4         52.24         64.01         3.78 o
 -12   4   4          8.58         13.80         2.26 o
 -10   4   4        109.03        116.07         3.84 o
 -10   4   4        664.23        660.29         8.48 o
  -8   4   4       2777.41       2858.22        27.08 o
  -8   4   4        455.91        469.86         6.75 o
  -6   4   4          2.17          5.55         2.47 o
  -6   4   4         13.22          8.86         2.66 o
  -4   4   4        840.87        900.93        11.44 o
  -4   4   4        138.03        149.22         4.68 o
  -2   4   4          1.20          1.86         2.69 o
  -2   4   4          7.30          7.41         2.86 o
   0   4   4         53.04         57.14         3.70 o
   0   4   4        323.13        351.85         6.31 o
   2   4   4          1.41         12.83         2.70 o
   2   4   4          0.23          5.35         2.28 o
   4   4   4         92.48         92.75         3.62 o
   4   4   4        563.40        561.28         7.48 o
   6   4   4        264.89        275.08         5.13 o
   6   4   4       1613.74       1711.42        17.49 o
   8   4   4         28.95         35.92         3.00 o
   8   4   4          4.75          7.64         2.55 o
  10   4   4       1420.71       1443.55        16.89 o
  10   4   4        233.21        227.43         4.54 o
  12   4   4        452.92        409.47         5.95 o
  12   4   4         74.35         67.62         3.39 o
  14   4   4        155.05        142.59         4.03 o
  14   4   4         25.45         19.38         1.98 o
  16   4   4          9.42          7.35         1.84 o
  16   4   4         57.39         58.77         4.24 o
  18   4   4          4.87          4.41         1.55 o
  18   4   4         29.64         32.58         2.90 o
  20   4   4         74.72         77.29         2.60 o
  20   4   4        455.21        495.52         8.18 o
  22   4   4        198.13        214.49         4.17 o
  22   4   4         32.52         39.09         2.14 o
 -23   5   4         63.01         51.34         2.64 o
 -23   5   4         10.34         10.31         1.52 o
 -21   5   4         13.12         18.29         2.34 o
 -21   5   4         79.90        100.90         3.38 o
 -19   5   4         81.86         77.85         3.20 o
 -19   5   4         13.44         11.66         2.09 o
 -17   5   4         21.19         21.99         2.14 o
 -17   5   4          3.48          3.44         1.80 o
 -15   5   4        386.29        343.63         6.05 o
 -15   5   4         63.41         59.35         3.16 o
 -13   5   4        193.55        177.81         4.07 o
 -13   5   4       1179.13       1093.02        14.13 o
 -11   5   4        105.35        110.94         3.47 o
 -11   5   4        641.77        630.51         8.69 o
  -9   5   4         31.59         32.81         2.62 o
  -9   5   4          5.19          6.40         1.96 o
  -7   5   4        125.98        131.96         4.59 o
  -7   5   4         20.68         24.15         2.25 o
  -5   5   4          1.07          0.94         2.13 o
  -5   5   4          6.53          3.01         2.40 o
  -3   5   4        172.14        187.65         4.89 o
  -3   5   4       1048.70       1113.57        14.67 o
  -1   5   4        216.92        221.84         5.21 o
  -1   5   4       1321.51       1299.44        15.70 o
   1   5   4        436.69        431.22         7.30 o
   1   5   4       2660.32       2574.86        30.54 o
   3   5   4       2161.32       2108.29        22.52 o
   3   5   4        354.78        351.35         6.30 o
   5   5   4          2.02          0.93         1.98 o
   5   5   4         12.29         12.73         2.20 o
   7   5   4         18.45         14.80         2.01 o
   7   5   4        112.38        113.90         3.96 o
   9   5   4         10.20          3.61         2.09 o
   9   5   4          1.67          0.89         1.82 o
  11   5   4        141.15        133.46         4.24 o
  11   5   4         23.17         21.98         2.07 o
  13   5   4          0.34         -1.46         1.46 o
  13   5   4          2.08          0.41         1.89 o
  15   5   4         67.05         66.41         2.76 o
  15   5   4        408.47        409.10         7.49 o
  17   5   4        108.66        114.86         3.03 o
  17   5   4        661.97        757.35        13.28 o
  19   5   4          0.14          0.87         1.40 o
  19   5   4          0.02          0.15         1.09 o
 -18   6   4          2.40          5.55         1.30 o
 -18   6   4          0.39         -0.53         1.29 o
 -16   6   4         79.89         88.45         3.05 o
 -16   6   4         13.11         11.80         1.77 o
 -14   6   4        125.77        148.03         3.69 o
 -14   6   4         20.64         24.28         1.86 o
 -12   6   4         53.34         49.17         2.88 o
 -12   6   4          8.76         11.31         1.78 o
 -10   6   4        297.29        273.03         6.24 o
 -10   6   4         48.80         45.64         3.51 o
  -8   6   4          1.48          0.11         2.10 o
  -8   6   4          0.24          0.56         1.96 o
  -6   6   4        899.04        894.50        13.91 o
  -6   6   4        147.58        144.52         3.73 o
  -4   6   4          0.62         -0.33         1.82 o
  -4   6   4          3.76          3.98         2.04 o
  -2   6   4        179.51        177.12         4.25 o
  -2   6   4       1093.57       1100.19        15.22 o
   0   6   4         19.60         21.36         2.26 o
   0   6   4        119.39        107.95         3.76 o
   2   6   4         56.75         72.00         3.42 o
   2   6   4          9.32         11.18         2.00 o
   4   6   4          1.15         -0.05         1.89 o
   4   6   4          7.02          7.31         2.13 o
   6   6   4         88.48         85.58         3.26 o
   6   6   4        539.04        504.97         7.48 o
   8   6   4          0.70          0.59         1.47 o
   8   6   4          4.25          3.45         1.75 o
  10   6   4        149.09        126.04         3.34 o
  10   6   4         24.47         21.87         1.67 o
  12   6   4          4.35          3.14         1.48 o
  12   6   4          0.71         -0.07         1.11 o
  14   6   4         40.91         39.28         2.17 o
  14   6   4        249.23        216.35         5.84 o
 -11   7   4        339.49        340.39         5.83 o
 -11   7   4         55.73         62.52         3.17 o
  -9   7   4          1.00          3.36         1.53 o
  -9   7   4          6.11         10.10         1.48 o
  -7   7   4          2.12          3.94         1.49 o
  -7   7   4          0.35         -0.87         1.57 o
  -5   7   4        117.18        106.14         3.16 o
  -5   7   4         19.24         16.80         1.63 o
  -3   7   4          2.75          4.01         1.54 o
  -3   7   4         16.74         25.30         2.29 o
  -1   7   4         19.17          7.09         1.77 o
  -1   7   4          3.15          0.73         1.42 o
   1   7   4         13.85         10.36         1.46 o
   1   7   4         84.39         89.30         3.25 o
   3   7   4        289.62        311.64         5.58 o
   3   7   4         47.54         47.76         2.46 o
   5   7   4          7.58          5.52         1.27 o
   5   7   4         46.18         61.63         3.27 o
   7   7   4        280.37        259.68         7.27 o
   7   7   4         46.02         36.10         1.93 o
 -31   1   5         28.03         29.96         3.02 o
 -31   1   5          4.60          2.71         2.54 o
 -29   1   5        416.36        435.93        12.60 o
 -29   1   5        432.23        481.89        11.29 o
 -29   1   5         68.34         70.23         4.96 o
 -27   1   5         97.53         82.13         6.52 o
 -27   1   5         99.14         83.15         9.51 o
 -25   1   5       2514.02       2449.94        34.76 o
 -23   1   5        206.64        178.61         6.83 o
 -21   1   5        399.65        365.21        12.99 o
 -19   1   5        281.67        283.48         6.17 o
 -17   1   5         21.13         30.11         5.81 o
 -15   1   5       2345.41       2487.62        42.21 o
 -13   1   5       6562.10       6911.74       108.28 o
 -11   1   5       8888.71       9503.42       138.75 o
 -11   1   5       1434.41       1584.60        56.67 o
  -9   1   5       1859.41       1635.43        34.50 o
  -9   1   5       3517.17       3394.20        60.90 o
  -9   1   5        305.22        284.39         8.04 o
  -7   1   5       8584.59       9023.37       127.37 o
  -7   1   5       1409.15       1519.86        24.71 o
  -7   1   5       9732.16       9957.06       254.20 o
  -5   1   5          1.83         -0.13         1.20 o
  -5   1   5          0.30          1.29         1.02 o
  -5   1   5       1001.19       1001.22        22.85 o
  -3   1   5       8321.29       8980.09       148.88 o
  -3   1   5      50693.70      47942.44       715.22 o
  -3   1   5      59014.99      46820.82      1202.62 o
  -1   1   5       6088.13       6142.26        79.72 o
  -1   1   5        999.36        967.23        13.62 o
  -1   1   5       6088.43       6099.26       217.83 o
   1   1   5       1147.57       1208.19        18.48 o
   1   1   5       8400.20       8264.51       292.22 o
   1   1   5       6991.05       6892.52        97.55 o
   3   1   5      10099.18      10238.75       200.38 o
   3   1   5       1657.76       1608.71        33.90 o
   3   1   5      10404.40      10470.51       251.52 o
   5   1   5       2349.60       2387.47        38.74 o
   5   1   5        915.19        963.55        37.17 o
   7   1   5       3394.87       3619.97        64.06 o
   9   1   5        385.84        415.49        12.88 o
  11   1   5         70.39         48.56         8.99 o
  13   1   5        682.44        635.82        12.85 o
  15   1   5        813.67        707.86        20.92 o
  17   1   5        514.73        535.67        11.98 o
  19   1   5        895.89        837.31        15.59 o
  21   1   5          1.62          5.18         3.56 o
  21   1   5         25.86         12.29         9.50 o
  23   1   5        165.04        192.14        15.23 o
  23   1   5         96.70        114.09         6.03 o
  25   1   5         16.08         27.71         7.26 o
  25   1   5          1.88          0.01         1.81 o
  25   1   5         11.48         21.89         2.89 o
 -30   2   5          1.73         -0.32         2.83 o
 -30   2   5          0.28          3.60         3.19 o
 -28   2   5         37.66         43.95         5.00 o
 -28   2   5          5.66          5.28         2.67 o
 -28   2   5         34.46         48.94         5.48 o
 -26   2   5         43.29         64.56        13.17 o
 -26   2   5         13.60         11.13         2.65 o
 -24   2   5        541.16        534.20         9.13 o
 -22   2   5       1098.46       1086.71        14.37 o
 -20   2   5       1874.01       1838.09        40.21 o
 -18   2   5        849.13        857.85        10.63 o
 -16   2   5        928.40       1029.96        12.00 o
 -14   2   5       4475.27       4541.63        92.52 o
 -12   2   5        473.24        446.06        13.57 o
 -10   2   5       2422.55       2710.33        57.63 o
  -8   2   5       1582.05       1541.30        40.58 o
  -8   2   5       1741.22       1790.22        33.50 o
  -8   2   5        259.69        278.40        15.70 o
  -6   2   5       8014.13       8422.02       140.36 o
  -6   2   5       1308.72       1363.49        31.07 o
  -6   2   5       7972.75       8201.09       268.53 o
  -4   2   5         29.40         31.96         3.22 o
  -4   2   5        363.54        382.50         9.10 o
  -4   2   5        179.10        198.89        11.64 o
  -2   2   5       1153.02       1135.76        28.88 o
  -2   2   5        184.44        177.32        10.41 o
  -2   2   5       1123.63       1021.32        17.75 o
   0   2   5         41.37         58.45         9.63 o
   0   2   5       1560.77       1708.54        30.19 o
   0   2   5        252.06        314.82        15.45 o
   2   2   5       1229.35       1224.95        26.98 o
   2   2   5        969.66        944.84        40.05 o
   2   2   5        159.17        187.47        14.01 o
   4   2   5       2061.35       2294.98        34.96 o
   6   2   5       1836.45       1881.66        29.92 o
   8   2   5       1278.62       1364.93        35.03 o
  10   2   5       1465.09       1572.02        20.67 o
  12   2   5       4135.17       4281.01        50.64 o
  14   2   5       2417.19       2464.76        46.34 o
  16   2   5       1464.94       1511.26        24.86 o
  18   2   5       2424.56       2432.45        38.05 o
  20   2   5         29.69         30.54         3.59 o
  22   2   5         19.51         29.50         4.27 o
  22   2   5         25.16         36.77         8.10 o
  22   2   5          3.20          4.90         2.96 o
  24   2   5         17.30         13.14         3.36 o
  24   2   5          2.84          3.68         2.68 o
 -29   3   5        132.69        141.01        10.24 o
 -29   3   5        130.00        139.05         4.91 o
 -29   3   5         21.34         23.63         2.79 o
 -27   3   5         82.53         83.42         4.40 o
 -27   3   5         32.27         37.46         3.55 o
 -25   3   5        459.25        446.36         7.81 o
 -25   3   5        433.49        415.62        16.27 o
 -23   3   5         95.35        105.88         4.45 o
 -21   3   5       1585.25       1660.52        31.65 o
 -19   3   5        301.86        279.98         6.36 o
 -17   3   5       1506.49       1490.70        35.32 o
 -15   3   5        731.01        750.76        10.02 o
 -13   3   5         65.59         71.71         5.28 o
 -11   3   5        170.69        164.45         7.31 o
  -9   3   5         78.86         90.24        17.50 o
  -7   3   5       1838.78       1948.53        43.37 o
  -5   3   5        108.79        140.04        15.00 o
  -5   3   5        703.33        693.20        19.94 o
  -3   3   5       2161.90       2303.24        51.01 o
  -1   3   5        247.22        250.35        18.74 o
  -1   3   5        356.01        363.07        14.74 o
   1   3   5       3747.10       4414.14        72.82 o
   3   3   5        184.06        167.32        14.94 o
   5   3   5        978.86        960.08        14.70 o
   7   3   5         91.11         88.37         5.83 o
   9   3   5        125.18        141.83         5.50 o
  11   3   5       6608.23       6580.59       187.96 o
  13   3   5       1201.71       1184.37        17.03 o
  15   3   5       2391.94       2433.21        34.35 o
  17   3   5         23.96         30.21         5.04 o
  19   3   5        228.10        212.95         5.82 o
  21   3   5        311.51        299.95        10.37 o
  21   3   5         50.26         53.07         4.61 o
  21   3   5        306.21        296.38         9.03 o
  23   3   5         16.42         19.30         3.04 o
  23   3   5          2.69          5.13         2.36 o
 -26   4   5          1.39          0.20         1.77 o
 -26   4   5          0.23          6.51         3.30 o
 -26   4   5         26.32         53.23         9.15 o
 -24   4   5        167.66        189.88         7.03 o
 -24   4   5        175.75        208.88         9.31 o
 -22   4   5         28.26         24.15         6.71 o
 -22   4   5        186.64        154.05        13.66 o
 -20   4   5        324.78        274.51         7.39 o
 -18   4   5        443.00        395.50         8.83 o
 -16   4   5        124.22        123.08         5.38 o
 -14   4   5        253.40        245.01         6.11 o
 -12   4   5        777.66        824.76        17.87 o
 -10   4   5        665.81        690.72        10.31 o
  -8   4   5        725.71        772.46        10.96 o
  -6   4   5        263.70        220.88         7.25 o
  -4   4   5         53.14         64.53         5.80 o
  -2   4   5         66.92         74.75         6.25 o
   0   4   5        128.04        145.79         6.00 o
   2   4   5       1106.09       1222.17        14.50 o
   4   4   5        353.10        375.98         6.85 o
   6   4   5       1318.36       1351.37        23.32 o
   8   4   5        338.94        373.23         7.98 o
  10   4   5         38.39         40.86         4.99 o
  12   4   5        107.36         92.29         5.50 o
  14   4   5        890.72        897.62        14.84 o
  16   4   5        116.55        135.04         8.34 o
  16   4   5         88.29         83.55        11.42 o
  18   4   5         76.84         88.14         5.09 o
  20   4   5         24.93         27.75         2.51 o
  20   4   5        151.86        165.50         5.90 o
  20   4   5        152.09        155.26        11.70 o
 -23   5   5        490.84        532.66        12.96 o
 -23   5   5         80.57         71.06         4.84 o
 -21   5   5        359.86        347.44         7.47 o
 -21   5   5         58.83         79.01        10.77 o
 -19   5   5        468.26        445.01        11.30 o
 -19   5   5        447.27        399.22        19.44 o
 -17   5   5        277.33        271.42        19.06 o
 -15   5   5         79.19         89.12         4.28 o
 -13   5   5        184.46        224.80         5.47 o
 -11   5   5          9.95         14.62         4.93 o
  -9   5   5        577.01        557.14        10.76 o
  -7   5   5       3907.93       4007.74        49.14 o
  -5   5   5        125.92        116.02         5.46 o
  -3   5   5       1432.30       1394.87        16.90 o
  -1   5   5        416.75        378.32         7.72 o
   1   5   5        697.29        723.36        10.14 o
   3   5   5        276.05        223.70         5.78 o
   5   5   5         17.36         27.72         5.05 o
   7   5   5        388.42        356.17         7.46 o
   9   5   5         36.01         33.47         4.38 o
  11   5   5        138.37        145.48         8.38 o
  13   5   5        201.27        226.05         7.15 o
  13   5   5         20.99         -5.06         8.29 o
  15   5   5         67.76         66.81         6.82 o
  15   5   5          8.93         15.50         6.43 o
  17   5   5          0.89          6.98         2.30 o
 -18   6   5         26.55         39.68         5.45 o
 -18   6   5          4.35         -2.25         4.41 o
 -18   6   5         26.50         38.09         8.83 o
 -16   6   5        170.48        173.28        10.51 o
 -16   6   5        177.15        177.78         7.31 o
 -14   6   5         28.79         43.06         3.52 o
 -12   6   5         95.38        104.03         4.66 o
 -10   6   5        342.37        391.19         7.77 o
  -8   6   5        270.57        290.57        17.13 o
  -6   6   5         68.39         78.53         5.81 o
  -4   6   5        216.88        195.24         7.29 o
  -2   6   5        340.93        358.29         8.77 o
   0   6   5        296.70        325.42        12.13 o
   2   6   5         82.29         74.08         5.77 o
   4   6   5        155.25        182.27         4.69 o
   6   6   5        536.48        542.45         8.76 o
   8   6   5        168.52        165.14         5.04 o
  10   6   5         68.60         77.14         5.23 o
  10   6   5          6.67         10.46         5.77 o
  12   6   5          4.67          3.69         5.48 o
  12   6   5          0.05          5.21         5.67 o
  12   6   5          0.32         14.14         5.12 o
 -11   7   5         44.83         45.01         3.19 o
  -9   7   5        158.63        164.62         4.79 o
  -7   7   5         23.33         29.64         3.92 o
  -3   7   5        223.57        218.41         6.57 o
  -1   7   5         94.95         98.74         5.52 o
   1   7   5        134.82         61.32        15.72 o
   3   7   5        283.38        297.70        11.85 o
   5   7   5        150.47        139.00         4.85 o
 -32   0   6         13.11          2.85         2.42 o
 -32   0   6         79.88         68.92         5.76 o
 -30   0   6         60.31         58.90         3.87 o
 -30   0   6        367.44        357.10         8.65 o
 -28   0   6        145.64        160.25         6.52 o
 -28   0   6         23.91         21.05         2.74 o
 -26   0   6        783.36        759.07        16.31 o
 -26   0   6        128.59        120.88         5.83 o
 -24   0   6         70.43         63.72         6.26 o
 -24   0   6        429.09        455.49        10.38 o
 -22   0   6         36.42         48.57         5.98 o
 -22   0   6        221.87        239.76         7.82 o
 -20   0   6       1096.63        920.38        14.21 o
 -20   0   6        180.01        159.35         8.13 o
 -18   0   6         56.09         41.44         5.18 o
 -18   0   6        341.72        255.89         6.81 o
 -16   0   6          7.30          3.83         5.58 o
 -16   0   6          1.20         -5.63         5.63 o
 -14   0   6        183.36        190.83        11.07 o
 -14   0   6       1117.05       1110.27        26.27 o
 -12   0   6          3.12          1.30         2.51 o
 -12   0   6         19.02         13.56         3.07 o
 -10   0   6        466.94        467.07        10.38 o
 -10   0   6       2844.64       2845.55        50.61 o
  -8   0   6        573.72        613.75        12.21 o
  -8   0   6       3495.10       3700.45        72.85 o
  -6   0   6        949.74        996.80        21.73 o
  -6   0   6        155.90        155.36         5.75 o
  -4   0   6       1961.71       1923.12        39.42 o
  -4   0   6      11950.80      12396.06       302.56 o
  -2   0   6       8797.19       8928.26       174.94 o
  -2   0   6       1444.05       1430.35        37.54 o
   0   0   6       9640.49      10116.60       176.47 o
   0   0   6       1582.47       1628.63        33.15 o
   2   0   6         21.42         19.29         2.31 o
   2   0   6        130.48        137.37         5.03 o
   4   0   6       2708.82       2891.38        60.46 o
   4   0   6        444.65        453.50        12.19 o
   6   0   6       2495.06       2702.80        57.20 o
   6   0   6      15200.00      16697.98       587.87 o
   8   0   6        158.50        172.63        12.94 o
   8   0   6         26.02         30.94         5.54 o
  10   0   6         54.27         44.00         4.46 o
  10   0   6        330.63        249.00        10.36 o
  12   0   6         19.12         25.01         3.17 o
  12   0   6        116.46        145.97         7.34 o
  14   0   6         23.38         18.31         4.08 o
  14   0   6        142.42        101.26         9.36 o
  16   0   6          1.40          3.90         2.88 o
  16   0   6          8.54         16.06         4.46 o
  18   0   6       2629.00       2564.22        46.30 o
  18   0   6        431.55        402.04         8.90 o
  20   0   6        140.28        134.87         7.64 o
  20   0   6         23.03         16.68         3.47 o
  22   0   6        253.20        243.56         6.83 o
  22   0   6         41.56         45.61         3.66 o
  24   0   6         14.80         10.34         2.17 o
  24   0   6          2.43          3.82         1.75 o
 -31   1   6          4.88          1.79         1.50 o
 -31   1   6         29.71         25.73         2.35 o
 -29   1   6          4.90          5.53         1.67 o
 -29   1   6         29.83         30.79         2.45 o
 -27   1   6        280.01        291.76         5.62 o
 -27   1   6       1705.81       1754.48        28.06 o
 -25   1   6        938.96        935.69        11.90 o
 -25   1   6        154.13        144.65         5.02 o
 -23   1   6        310.28        288.61         5.27 o
 -23   1   6         50.93         54.55         4.31 o
 -21   1   6        101.67         94.22         5.15 o
 -21   1   6         16.69         16.95         4.18 o
 -19   1   6       4507.37       4632.69        43.78 o
 -19   1   6        739.88        746.17         9.91 o
 -17   1   6         11.39         22.11         3.74 o
 -17   1   6         69.40         88.07         4.07 o
 -15   1   6         29.07         22.17         3.92 o
 -15   1   6          4.77          2.51         3.60 o
 -13   1   6        119.99        113.61         5.30 o
 -13   1   6         19.70         17.67         2.95 o
 -11   1   6       3042.44       3178.91        46.86 o
 -11   1   6        499.41        514.26        10.27 o
  -9   1   6       4690.34       4760.01        55.42 o
  -9   1   6        769.91        769.33        12.68 o
  -7   1   6         85.30         83.11         2.77 o
  -7   1   6         14.00         13.06         1.62 o
  -5   1   6       3372.67       3299.87        52.63 o
  -5   1   6        553.62        527.62         7.80 o
  -3   1   6        541.20        562.27         9.61 o
  -3   1   6         88.84        102.46         3.84 o
  -1   1   6       1309.56       1321.20        18.65 o
  -1   1   6       7977.92       8032.99       104.97 o
   1   1   6        499.08        479.45         7.03 o
   1   1   6       3040.39       3054.85        41.19 o
   3   1   6          6.75          5.55         1.73 o
   3   1   6         41.14         55.53         3.99 o
   5   1   6        338.37        343.52         7.71 o
   5   1   6       2061.34       2056.43        34.09 o
   7   1   6        115.39        129.63         7.08 o
   7   1   6        702.98        771.29        14.51 o
   9   1   6          3.86         -0.81         2.53 o
   9   1   6         23.51          5.00         4.22 o
  11   1   6         64.22         64.52         3.25 o
  11   1   6        391.24        332.88         6.76 o
  13   1   6          1.73          3.69         1.89 o
  13   1   6         10.55         14.60         3.04 o
  15   1   6          5.14          5.05         1.83 o
  15   1   6         31.33         24.16         3.12 o
  17   1   6         25.04         26.11         2.84 o
  17   1   6          4.11          2.75         1.70 o
  19   1   6          1.29          2.54         1.74 o
  19   1   6          7.86         11.14         2.24 o
  21   1   6         54.06         56.61         3.12 o
  21   1   6          8.87          6.12         1.64 o
  23   1   6        324.65        305.89         6.53 o
  23   1   6         53.29         45.84         2.51 o
 -30   2   6         45.37         45.69         3.04 o
 -30   2   6          7.45          5.68         1.53 o
 -28   2   6        116.72        113.43         3.74 o
 -28   2   6         19.16         17.73         2.08 o
 -26   2   6         33.01         32.47         2.33 o
 -26   2   6          5.42          6.15         2.07 o
 -24   2   6         96.93         76.47         3.46 o
 -24   2   6         15.91         12.75         2.45 o
 -22   2   6        317.06        301.79         6.96 o
 -22   2   6       1931.53       1833.41        20.73 o
 -20   2   6        318.77        309.88         5.76 o
 -20   2   6         52.33         48.67         4.46 o
 -18   2   6        108.39        105.98         4.47 o
 -18   2   6        660.29        647.15         8.13 o
 -16   2   6          6.42          9.05         2.86 o
 -16   2   6         39.12         46.28         3.32 o
 -14   2   6         16.31         27.14         5.04 o
 -14   2   6         99.35        106.07         6.29 o
 -12   2   6       1012.02       1079.24        20.89 o
 -12   2   6        166.12        182.70         6.79 o
 -10   2   6          0.17         -2.29         2.29 o
 -10   2   6          1.01          4.18         3.09 o
  -8   2   6        982.56       1054.71        16.62 o
  -8   2   6       5985.82       6381.85        90.16 o
  -6   2   6        501.57        522.27        10.67 o
  -6   2   6         82.33         88.95         3.97 o
  -4   2   6         37.28         36.03         3.33 o
  -4   2   6        227.14        220.01         6.33 o
  -2   2   6        225.95        261.62         7.88 o
  -2   2   6       1376.51       1562.20        21.67 o
   0   2   6       1863.09       1875.29        27.80 o
   0   2   6        305.82        300.98         7.04 o
   2   2   6        227.02        218.74         7.01 o
   2   2   6       1383.01       1344.07        19.68 o
   4   2   6          0.57         -2.04         2.96 o
   4   2   6          3.46          4.51         2.81 o
   6   2   6          1.15          9.61         4.11 o
   6   2   6          6.98         20.50         4.41 o
   8   2   6         36.68         32.60         3.61 o
   8   2   6          6.02          6.80         2.17 o
  10   2   6         56.83         57.47         2.92 o
  10   2   6        346.21        348.79         7.06 o
  12   2   6         42.34         47.95         3.05 o
  12   2   6        257.92        262.73         7.18 o
  14   2   6        779.70        815.35        13.57 o
  14   2   6        127.99        129.73         3.73 o
  16   2   6          0.91          1.67         2.45 o
  16   2   6          0.15          0.53         1.66 o
  18   2   6          1.40         -1.56         1.56 o
  18   2   6          8.52          4.46         2.34 o
  20   2   6         56.35         59.17         3.72 o
  20   2   6          9.25          8.91         1.77 o
  22   2   6          3.81          6.98         1.60 o
  22   2   6         23.22         35.24         2.86 o
 -29   3   6          0.06          2.04         1.56 o
 -29   3   6          0.01          0.81         1.48 o
 -27   3   6         52.70         55.78         2.59 o
 -27   3   6          8.65          7.59         1.70 o
 -25   3   6         17.82         17.43         2.16 o
 -25   3   6        108.54        107.24         3.34 o
 -23   3   6        465.82        437.15         6.54 o
 -23   3   6         76.46         69.98         3.96 o
 -21   3   6        306.52        315.69         6.85 o
 -21   3   6       1867.36       1875.37        21.17 o
 -19   3   6       2428.53       2432.99        25.32 o
 -19   3   6        398.64        400.72         8.03 o
 -17   3   6        411.22        421.57         7.36 o
 -17   3   6         67.50         72.30         5.00 o
 -15   3   6         32.09         28.00         2.81 o
 -15   3   6          5.27         -0.94         2.49 o
 -13   3   6         23.71         32.31         2.95 o
 -13   3   6          3.89          7.57         2.58 o
 -11   3   6       1523.16       1509.30        17.77 o
 -11   3   6        250.02        248.32         6.21 o
  -9   3   6          4.17          4.99         3.69 o
  -9   3   6         25.38         20.24         4.66 o
  -7   3   6        895.65        916.87        18.61 o
  -7   3   6        147.02        151.00         8.68 o
  -5   3   6          6.05         10.95         4.11 o
  -5   3   6         36.85         70.83         8.87 o
  -3   3   6         16.74         19.92         5.10 o
  -3   3   6        101.97         85.63         9.09 o
  -1   3   6         11.66          8.83         4.19 o
  -1   3   6         71.03         42.09         4.75 o
   1   3   6          0.40         -2.17         4.45 o
   1   3   6          2.42         -1.23         4.34 o
   3   3   6         18.68         21.79         3.33 o
   3   3   6          3.07          4.57         2.81 o
   5   3   6         70.23         76.76         3.97 o
   5   3   6         11.53         11.78         2.34 o
   7   3   6         60.07         52.73         3.70 o
   7   3   6          9.86         14.37         2.34 o
   9   3   6        441.01        407.69         6.32 o
   9   3   6       2686.62       2592.03        30.89 o
  11   3   6        572.54        530.10         7.49 o
  11   3   6       3487.97       3397.07        47.15 o
  13   3   6          8.54          9.18         1.77 o
  13   3   6         52.04         49.59         4.19 o
  15   3   6        113.59        113.06         3.35 o
  15   3   6        691.97        749.10        14.13 o
  17   3   6          1.69          2.86         1.82 o
  17   3   6         10.29         12.18         3.55 o
  19   3   6          4.05          4.90         1.41 o
  19   3   6         24.65         19.90         2.08 o
  21   3   6          5.78         10.12         1.67 o
  21   3   6          0.95         -0.17         1.25 o
 -26   4   6        314.50        319.46         4.92 o
 -26   4   6         51.62         51.67         2.79 o
 -24   4   6         42.30         33.83         2.50 o
 -24   4   6          6.94          7.62         1.75 o
 -22   4   6         10.70         12.11         2.44 o
 -22   4   6          1.76          7.25         2.12 o
 -20   4   6        164.48        166.57         4.66 o
 -20   4   6       1002.00       1031.04        12.39 o
 -18   4   6        321.98        351.32         6.47 o
 -18   4   6         52.85         63.95         3.75 o
 -16   4   6         17.53         22.97         2.36 o
 -16   4   6          2.88          4.77         2.08 o
 -14   4   6         26.14         27.23         2.72 o
 -14   4   6          4.29          3.59         2.31 o
 -12   4   6          1.08          5.50         2.55 o
 -12   4   6          6.61          6.55         3.23 o
 -10   4   6       2942.01       3096.75        34.42 o
 -10   4   6        482.93        489.58         7.54 o
  -8   4   6         52.96         65.35         3.91 o
  -8   4   6        322.63        356.17         7.17 o
  -6   4   6        110.26        129.78         5.15 o
  -6   4   6         18.10         26.95         2.84 o
  -4   4   6        204.53        197.98         5.59 o
  -4   4   6       1246.02       1242.30        16.34 o
  -2   4   6         22.54         20.24         2.82 o
  -2   4   6        137.34        127.83         5.24 o
   0   4   6        532.86        564.79         8.80 o
   0   4   6       3246.23       3402.96        40.25 o
   2   4   6          1.79          5.25         2.47 o
   2   4   6         10.93         13.60         2.75 o
   4   4   6        556.65        511.86         9.25 o
   4   4   6         91.37         83.23         3.92 o
   6   4   6          0.03         -0.04         2.64 o
   6   4   6          0.00         -2.14         2.14 o
   8   4   6        114.95        112.92         3.71 o
   8   4   6        700.27        716.34        10.34 o
  10   4   6        373.44        368.42         6.28 o
  10   4   6         61.30         56.79         3.22 o
  12   4   6         20.88         16.78         1.89 o
  12   4   6        127.20        120.05         4.44 o
  14   4   6         25.21         25.71         2.39 o
  14   4   6        153.58        162.46         4.93 o
  16   4   6         98.98         99.80         3.25 o
  16   4   6        602.98        638.01        10.56 o
  18   4   6        613.29        665.54        10.24 o
  18   4   6        100.67        106.05         2.86 o
  20   4   6          1.32          1.15         1.26 o
  20   4   6          8.07          4.02         1.63 o
 -23   5   6          0.49          0.26         1.80 o
 -23   5   6          2.96          7.03         1.48 o
 -21   5   6        109.74        101.00         3.44 o
 -21   5   6         18.01         18.48         2.80 o
 -19   5   6         50.44         49.56         3.46 o
 -19   5   6        307.31        299.77         4.91 o
 -17   5   6       1350.75       1400.35        20.59 o
 -17   5   6        221.72        228.31         5.64 o
 -15   5   6         18.40         20.52         2.04 o
 -15   5   6          3.02          3.40         1.93 o
 -13   5   6          2.61          1.87         2.07 o
 -13   5   6         15.93         14.31         2.26 o
 -11   5   6       1051.25        957.66        12.62 o
 -11   5   6        172.56        162.95         4.01 o
  -9   5   6         41.78         55.54         3.91 o
  -9   5   6          6.86          9.13         2.15 o
  -7   5   6        317.28        310.27         7.12 o
  -7   5   6         52.08         50.01         3.23 o
  -5   5   6        156.65        152.47         5.33 o
  -5   5   6         25.71         30.47         3.03 o
  -3   5   6        212.45        210.28         5.23 o
  -3   5   6       1294.28       1327.48        18.32 o
  -1   5   6        107.39        101.96         4.41 o
  -1   5   6        654.24        654.98         9.21 o
   1   5   6         22.51         21.06         2.48 o
   1   5   6        137.16        117.98         4.03 o
   3   5   6         30.91         37.03         2.78 o
   3   5   6          5.07          8.52         2.01 o
   5   5   6         84.26         86.42         3.85 o
   5   5   6         13.83         12.85         2.02 o
   7   5   6          1.44          2.89         1.75 o
   7   5   6          8.75          7.02         2.13 o
   9   5   6         38.84         32.72         3.03 o
   9   5   6        236.59        211.04         5.44 o
  11   5   6          9.06          3.23         1.39 o
  11   5   6         55.21         51.94         3.82 o
  13   5   6         74.59         67.71         2.72 o
  13   5   6        454.41        433.38        10.05 o
  15   5   6         29.69         26.26         2.82 o
  15   5   6          4.87          4.67         1.31 o
  17   5   6         21.27         20.07         2.17 o
  17   5   6        129.60        130.57         6.52 o
 -18   6   6          0.41         -1.28         1.28 o
 -18   6   6          0.07         -1.32         1.59 o
 -16   6   6         11.09         12.54         1.80 o
 -16   6   6         67.58         70.33         2.54 o
 -14   6   6          5.93          8.57         1.82 o
 -14   6   6          0.97          2.11         1.69 o
 -12   6   6          8.59          7.32         1.78 o
 -12   6   6         52.33         48.98         3.00 o
 -10   6   6         18.94         15.19         2.16 o
 -10   6   6          3.11          3.91         1.85 o
  -8   6   6          0.41          2.41         1.89 o
  -8   6   6          2.49          0.64         1.99 o
  -6   6   6         26.82         23.04         3.20 o
  -6   6   6        163.39        179.43         6.31 o
  -4   6   6         24.85         20.23         2.61 o
  -4   6   6        151.38        157.50         5.18 o
  -2   6   6          2.58          2.46         2.42 o
  -2   6   6         15.70         14.37         2.63 o
   0   6   6        213.83        243.86         6.13 o
   0   6   6         35.10         32.50         3.23 o
   2   6   6         50.40         51.92         3.04 o
   2   6   6        307.03        340.62         5.60 o
   4   6   6        103.85         94.68         3.17 o
   4   6   6        632.66        604.71         8.80 o
   6   6   6          4.01          2.47         1.55 o
   6   6   6         24.43         14.19         1.96 o
   8   6   6         24.85         17.96         1.61 o
   8   6   6        151.39        134.00         4.02 o
  10   6   6         12.85         12.21         1.33 o
  10   6   6         78.28         80.48         3.55 o
  12   6   6         67.16         58.63         2.35 o
  12   6   6        409.14        418.99         8.65 o
  -9   7   6         44.61         34.71         2.50 o
  -9   7   6          7.32          4.47         2.30 o
  -7   7   6        297.27        327.37         5.84 o
  -7   7   6         48.80         50.27         2.67 o
  -5   7   6        153.64        173.04         5.02 o
  -5   7   6        936.01       1033.42        16.79 o
  -3   7   6         39.66         45.84         2.86 o
  -3   7   6        241.61        225.08         5.61 o
  -1   7   6        133.84        122.99         3.80 o
  -1   7   6         21.97         16.48         1.95 o
   1   7   6          0.23         -1.37         1.83 o
   1   7   6          1.40          1.56         1.91 o
   3   7   6          7.26          2.34         1.47 o
   3   7   6         44.21         37.19         3.48 o
 -31   1   7          0.13         -0.27         1.50 o
 -31   1   7          0.79          1.09         1.55 o
 -29   1   7         35.83         33.01         2.62 o
 -29   1   7        218.30        204.62         4.72 o
 -27   1   7          0.28         -0.94         1.78 o
 -27   1   7          1.69          1.98         2.25 o
 -25   1   7        845.35        826.91        10.12 o
 -25   1   7        138.76        135.39         4.43 o
 -23   1   7        107.31        101.68         4.70 o
 -23   1   7        653.76        652.78         8.52 o
 -21   1   7         31.07         31.35         3.30 o
 -21   1   7        189.30        170.64         5.44 o
 -19   1   7        223.56        235.88         5.71 o
 -19   1   7       1361.94       1379.88        14.00 o
 -17   1   7         79.46         77.57         5.14 o
 -17   1   7        484.08        506.39         7.14 o
 -15   1   7       1170.38       1238.58        23.59 o
 -15   1   7        192.12        208.97         9.13 o
 -13   1   7        272.44        277.53         8.18 o
 -13   1   7       1659.69       1719.92        27.16 o
 -11   1   7        838.03        845.40        15.42 o
 -11   1   7       5105.30       5247.71        76.11 o
  -9   1   7         22.50         26.54         2.66 o
  -9   1   7        137.08        145.97         4.75 o
  -7   1   7       2298.03       2374.15        30.20 o
  -7   1   7      13999.69      14235.53       220.98 o
  -5   1   7       2400.93       2234.45        30.68 o
  -5   1   7        394.11        388.43         7.19 o
  -3   1   7       9100.93       9206.28       119.15 o
  -3   1   7       1493.90       1500.58        21.27 o
  -1   1   7         27.63         24.22         2.16 o
  -1   1   7        168.34        145.39         5.71 o
   1   1   7       1735.16       1787.74        26.84 o
   1   1   7        284.82        301.00         7.28 o
   3   1   7        165.92        179.63         5.73 o
   3   1   7       1010.78       1072.58        19.21 o
   5   1   7        361.00        356.85         8.90 o
   5   1   7       2199.20       2149.36        36.19 o
   7   1   7        759.84        797.02        11.19 o
   7   1   7       4628.98       4672.70        73.52 o
   9   1   7          2.66          5.54         2.13 o
   9   1   7         16.22          8.70         3.19 o
  11   1   7         95.71         99.97         3.42 o
  11   1   7        583.05        609.10         9.13 o
  13   1   7        134.17        138.67         3.74 o
  13   1   7        817.39        887.91        13.53 o
  15   1   7        622.24        626.38        10.88 o
  15   1   7        102.14         93.12         3.31 o
  17   1   7         55.14         50.54         3.12 o
  17   1   7        335.92        304.39         6.85 o
  19   1   7         70.40         52.82         3.60 o
  19   1   7        428.91        379.66         7.03 o
  21   1   7         40.90         36.39         3.13 o
  21   1   7          6.71          8.40         1.60 o
  23   1   7         37.97         30.52         3.47 o
  23   1   7          6.23          9.42         1.30 o
 -30   2   7         88.96         95.87         3.61 o
 -30   2   7         14.60         14.34         1.71 o
 -28   2   7        392.90        383.69         6.17 o
 -28   2   7         64.49         73.06         3.59 o
 -26   2   7         96.29         97.62         4.72 o
 -26   2   7        586.59        603.13         8.11 o
 -24   2   7          2.67          5.65         2.20 o
 -24   2   7         16.26         11.78         2.02 o
 -22   2   7       1185.56       1157.96        13.89 o
 -22   2   7        194.61        189.17         5.12 o
 -20   2   7        102.97        110.79         5.06 o
 -20   2   7        627.33        661.49         9.59 o
 -18   2   7        973.08       1006.51        12.00 o
 -18   2   7        159.73        154.21         4.93 o
 -16   2   7        204.24        210.14         4.95 o
 -16   2   7         33.53         39.01         3.35 o
 -14   2   7         12.33         11.59         3.07 o
 -14   2   7         75.12         76.78         4.68 o
 -12   2   7         22.55         25.72         3.92 o
 -12   2   7        137.40        181.32         9.24 o
 -10   2   7       3073.68       3299.76        60.50 o
 -10   2   7        504.54        548.53        11.77 o
  -8   2   7         20.05         19.65         2.67 o
  -8   2   7        122.17        103.63         6.13 o
  -6   2   7         61.90         71.49         4.34 o
  -6   2   7        377.11        409.56        13.22 o
  -4   2   7       1918.49       1986.32        32.12 o
  -4   2   7        314.92        317.39         7.71 o
  -2   2   7        157.21        185.85         7.38 o
  -2   2   7        957.71       1091.21        17.45 o
   0   2   7        172.51        178.59         6.83 o
   0   2   7       1050.96       1074.47        21.66 o
   2   2   7          8.05         17.63         3.31 o
   2   2   7          1.32          3.66         3.70 o
   4   2   7        944.64        993.92        22.13 o
   4   2   7       5754.80       5996.77        97.65 o
   6   2   7        201.85        217.77         6.08 o
   6   2   7         33.13         37.48         2.81 o
   8   2   7         48.51         45.09         3.02 o
   8   2   7        295.52        275.05         6.90 o
  10   2   7        310.92        273.74         6.52 o
  10   2   7         51.04         42.89         3.18 o
  12   2   7        413.56        428.07         8.83 o
  12   2   7         67.89         66.36         3.30 o
  14   2   7        135.47        126.70         3.68 o
  14   2   7        825.27        839.76        12.49 o
  16   2   7          0.52          0.09         1.69 o
  16   2   7          3.17          2.12         2.35 o
  18   2   7        161.39        160.94         5.92 o
  18   2   7         26.49         26.87         2.24 o
  20   2   7        475.04        549.07        10.02 o
  20   2   7         77.98         88.06         3.38 o
  22   2   7         20.00         15.70         1.76 o
  22   2   7          3.28          5.13         1.44 o
 -29   3   7          6.69          9.35         1.51 o
 -29   3   7         40.76         45.15         2.62 o
 -27   3   7         87.11         76.16         2.83 o
 -27   3   7         14.30         14.06         1.83 o
 -25   3   7         42.49         39.75         2.76 o
 -25   3   7        258.87        248.81         4.65 o
 -23   3   7          2.30          1.93         1.73 o
 -23   3   7          0.38          1.06         1.99 o
 -21   3   7        348.41        326.23         5.86 o
 -21   3   7         57.19         54.48         3.86 o
 -19   3   7         94.91        100.62         5.05 o
 -19   3   7        578.20        562.04         8.06 o
 -17   3   7        867.85        845.51        10.96 o
 -17   3   7        142.46        128.82         4.87 o
 -15   3   7        232.17        237.48         5.38 o
 -15   3   7         38.11         45.43         3.15 o
 -13   3   7        291.91        278.04         6.02 o
 -13   3   7         47.92         51.79         3.94 o
 -11   3   7          4.99          6.83         2.87 o
 -11   3   7          0.82          4.65         2.92 o
  -9   3   7         42.02         36.60         3.46 o
  -9   3   7        255.97        222.04         8.08 o
  -7   3   7         84.45        105.18         8.90 o
  -7   3   7         13.86         16.44         5.07 o
  -5   3   7        150.46        168.15        15.05 o
  -5   3   7        916.58        946.95        25.69 o
  -3   3   7       3671.77       3826.79        69.73 o
  -3   3   7        602.72        671.79        20.50 o
  -1   3   7        240.89        286.31         9.67 o
  -1   3   7       1467.53       1574.46        23.09 o
   1   3   7        298.36        298.83         6.73 o
   1   3   7       1817.65       1851.86        22.00 o
   3   3   7        411.51        415.96         7.54 o
   3   3   7         67.55         66.26         3.85 o
   5   3   7          0.41          3.99         2.43 o
   5   3   7          2.50         10.62         2.81 o
   7   3   7         14.40         15.22         2.30 o
   7   3   7         87.75         69.33         3.92 o
   9   3   7         49.53         60.63         4.47 o
   9   3   7          8.13          9.27         2.05 o
  11   3   7       1205.96       1183.60        13.85 o
  11   3   7       7346.76       7724.88       103.93 o
  13   3   7        102.23        108.90         5.06 o
  13   3   7         16.78         15.40         1.79 o
  15   3   7         27.85         23.38         1.84 o
  15   3   7        169.69        168.52         4.89 o
  17   3   7          1.27          1.49         1.37 o
  17   3   7          7.71          7.29         2.11 o
  19   3   7          3.55          3.50         1.61 o
  19   3   7         21.65         19.72         2.09 o
  21   3   7        176.68        225.01         5.47 o
  21   3   7         29.00         32.78         2.18 o
 -26   4   7          4.99          3.38         1.52 o
 -26   4   7          0.82          1.82         1.67 o
 -24   4   7        146.89        156.56         3.93 o
 -24   4   7        894.83        944.37        11.95 o
 -22   4   7         69.23         71.08         3.30 o
 -22   4   7        421.75        418.53         6.63 o
 -20   4   7        240.05        220.86         4.62 o
 -20   4   7         39.40         38.88         3.14 o
 -18   4   7          4.66          7.07         2.14 o
 -18   4   7          0.76          1.29         2.29 o
 -16   4   7         57.83         56.48         3.90 o
 -16   4   7        352.30        318.79         5.81 o
 -14   4   7          4.98          2.63         2.36 o
 -14   4   7         30.34         33.19         2.86 o
 -12   4   7         31.40         26.17         2.88 o
 -12   4   7        191.28        177.00         5.14 o
 -10   4   7        534.73        513.38         8.58 o
 -10   4   7       3257.58       3356.23        41.30 o
  -8   4   7        116.13        126.88         4.69 o
  -8   4   7        707.46        724.39        10.41 o
  -6   4   7          0.46         -1.23         2.71 o
  -6   4   7          2.83          2.53         3.03 o
  -4   4   7       1753.86       1808.30        24.48 o
  -4   4   7        287.89        305.22         7.12 o
  -2   4   7         56.53         61.87         3.74 o
  -2   4   7        344.37        324.08         6.73 o
   0   4   7        635.10        634.01         9.82 o
   0   4   7        104.25        103.68         4.42 o
   2   4   7         62.45         57.97         4.62 o
   2   4   7        380.47        337.75         7.79 o
   4   4   7         47.01         49.61         3.49 o
   4   4   7        286.37        287.93         6.00 o
   6   4   7        606.33        678.51        10.24 o
   6   4   7         99.53        107.87         3.95 o
   8   4   7          2.27          1.22         2.02 o
   8   4   7         13.84         13.72         2.45 o
  10   4   7        348.19        327.20         7.22 o
  10   4   7         57.16         53.00         2.89 o
  12   4   7        135.61        122.93         3.53 o
  12   4   7        826.17        755.55        12.35 o
  14   4   7        137.50        136.98         3.73 o
  14   4   7        837.65        873.59        12.41 o
  16   4   7        240.62        230.27         4.74 o
  16   4   7         39.50         37.69         2.22 o
  18   4   7          1.78          0.93         1.11 o
  18   4   7         10.86         16.10         1.96 o
 -23   5   7          9.55          5.70         1.36 o
 -23   5   7          1.57         -1.37         1.91 o
 -21   5   7         44.09         50.27         4.20 o
 -21   5   7        268.60        267.48         4.91 o
 -19   5   7         34.82         28.15         2.07 o
 -19   5   7          5.72          4.22         2.20 o
 -17   5   7         10.94         14.28         1.97 o
 -17   5   7          1.80          1.24         3.21 o
 -15   5   7         49.67         45.87         3.17 o
 -15   5   7          8.15          6.41         2.05 o
 -13   5   7          2.98          4.47         2.02 o
 -13   5   7         18.16         25.02         2.45 o
 -11   5   7        297.51        298.92         5.51 o
 -11   5   7       1812.43       1821.93        23.61 o
  -9   5   7        295.84        303.00         6.12 o
  -9   5   7       1802.24       1772.94        22.97 o
  -7   5   7        336.19        341.65         7.61 o
  -7   5   7         55.18         59.59         3.82 o
  -5   5   7          0.09          4.01         2.60 o
  -5   5   7          0.02          1.16         2.36 o
  -3   5   7         58.90         58.77         3.81 o
  -3   5   7        358.82        341.58         6.67 o
  -1   5   7          0.72         -0.34         2.33 o
  -1   5   7          4.40         15.22         2.74 o
   1   5   7         34.92         28.01         2.65 o
   1   5   7        212.74        180.60         4.97 o
   3   5   7         97.43         78.86         3.54 o
   3   5   7        593.58        512.00         7.66 o
   5   5   7         18.40         12.78         1.91 o
   5   5   7        112.09         97.60         3.91 o
   7   5   7         26.62         16.36         2.04 o
   7   5   7        162.19        134.74         4.76 o
   9   5   7          8.42          6.10         1.52 o
   9   5   7         51.30         50.62         3.67 o
  11   5   7          6.93          6.77         1.41 o
  11   5   7         42.19         42.56         4.61 o
  13   5   7        120.54        132.95         4.39 o
  13   5   7         19.79         23.01         2.17 o
  15   5   7         32.86         32.67         3.11 o
  15   5   7          5.39          2.83         1.21 o
 -18   6   7        513.65        591.65         9.17 o
 -18   6   7         84.31         91.75         3.42 o
 -16   6   7          2.83          1.11         1.68 o
 -16   6   7         17.27         13.12         1.55 o
 -14   6   7        186.27        199.88         3.99 o
 -14   6   7         30.58         29.53         2.79 o
 -12   6   7         29.70         32.37         2.64 o
 -12   6   7        180.95        182.00         4.20 o
 -10   6   7         13.99         16.96         2.09 o
 -10   6   7         85.25         91.76         3.62 o
  -8   6   7          4.07          4.83         2.00 o
  -8   6   7         24.77         19.30         2.25 o
  -6   6   7        373.26        427.96         7.86 o
  -6   6   7         61.27         74.69         3.70 o
  -4   6   7         22.13         15.96         2.31 o
  -4   6   7          3.63          4.75         2.11 o
  -2   6   7          2.47         -0.20         1.87 o
  -2   6   7         15.05         11.50         2.30 o
   0   6   7         10.05          7.69         1.88 o
   0   6   7         61.24         63.72         3.63 o
   2   6   7          2.30          0.88         1.73 o
   2   6   7         13.99          3.92         2.02 o
   4   6   7          4.85          3.57         2.13 o
   4   6   7          0.80          0.99         1.51 o
   6   6   7         10.59         10.05         1.44 o
   6   6   7         64.53         56.87         3.28 o
   8   6   7          3.39          4.35         1.48 o
   8   6   7         20.64         14.95         2.12 o
  10   6   7          3.49          0.50         1.43 o
  10   6   7         21.23         14.71         2.54 o
  -9   7   7          4.71          5.04         1.90 o
  -9   7   7         28.71         31.83         2.56 o
  -7   7   7         24.26         21.16         2.10 o
  -7   7   7          3.98          7.06         1.77 o
  -5   7   7       1618.45       1793.78        32.53 o
  -5   7   7        265.67        285.42         6.60 o
  -3   7   7          4.95          9.10         1.80 o
  -3   7   7         30.18         45.21         3.23 o
  -1   7   7         55.66         51.62         3.10 o
  -1   7   7        339.08        340.63         9.86 o
 -32   0   8        179.89        172.49        11.35 o
 -30   0   8       2093.21       1907.25        42.22 o
 -28   0   8        769.97        840.97        21.49 o
 -26   0   8       1151.85       1159.68        22.95 o
 -24   0   8       1317.41       1270.77        21.85 o
 -22   0   8       2554.93       2515.73        40.08 o
 -20   0   8        272.52        288.02         8.46 o
 -18   0   8       1473.31       1561.23        21.85 o
 -16   0   8        940.67        951.53        19.73 o
 -14   0   8       6315.16       6837.80       140.42 o
 -12   0   8       1746.09       1968.87        53.88 o
 -10   0   8        736.22        800.22        23.68 o
  -8   0   8       1681.77       1742.27        70.23 o
  -4   0   8       2601.12       2843.06        97.42 o
  -2   0   8       1229.81       1180.49        33.25 o
   0   0   8       1212.46       1348.58        50.40 o
   2   0   8        373.40        413.95        13.10 o
   4   0   8       1037.23       1144.54        48.12 o
   8   0   8        324.73        339.94        10.54 o
  10   0   8        124.35        121.47         9.27 o
  12   0   8        718.97        746.53        19.91 o
  14   0   8        220.87        221.19        14.30 o
  16   0   8       6853.68       6683.54       140.24 o
  18   0   8       2120.19       2256.16        40.72 o
  20   0   8        747.89        778.97        15.43 o
  22   0   8        178.01        181.57         7.46 o
 -31   1   8         30.76         23.66         5.56 o
 -29   1   8          3.85         10.50         4.15 o
 -27   1   8       1600.27       1577.59        22.77 o
 -25   1   8        337.73        314.55         8.49 o
 -23   1   8        312.16        315.05         6.70 o
 -21   1   8         95.84         70.29         5.13 o
 -19   1   8        206.44        201.05         4.71 o
 -17   1   8        540.20        564.06         7.34 o
 -15   1   8       2486.53       2473.19        37.59 o
 -13   1   8        146.17        159.86         8.88 o
 -11   1   8         53.84         59.53         6.11 o
  -9   1   8       7600.67       8018.88       170.17 o
  -7   1   8       2415.02       2474.46        46.15 o
  -5   1   8       8875.17       9206.20       143.99 o
  -3   1   8       6721.63       7332.29       128.64 o
  -1   1   8       3073.66       3331.18        68.36 o
   1   1   8        327.72        345.86        11.07 o
   3   1   8        886.51        983.79        21.75 o
   5   1   8        798.29        875.19        20.12 o
   7   1   8       2716.82       2701.86        29.52 o
   9   1   8        942.62        928.86        12.33 o
  11   1   8         67.19         71.06        12.89 o
  13   1   8        103.77         98.47         6.07 o
  15   1   8        278.19        217.90         6.28 o
  17   1   8        444.78        464.90        14.21 o
  19   1   8         10.62         17.18         4.53 o
  21   1   8         34.11         34.54         3.85 o
 -30   2   8        194.06        182.88         6.88 o
 -28   2   8        282.15        270.35         5.91 o
 -26   2   8         11.86          2.20         5.20 o
 -24   2   8        143.22        130.28         4.38 o
 -22   2   8          5.60          2.22         3.91 o
 -20   2   8        112.48        112.45         4.35 o
 -18   2   8       1343.05       1360.98        14.66 o
 -16   2   8        189.67        203.88         5.24 o
 -14   2   8        272.68        310.14         7.70 o
 -12   2   8        636.48        731.03        27.11 o
 -10   2   8        513.57        429.58        15.69 o
  -8   2   8        150.11        184.39        10.80 o
  -6   2   8       8767.96       9353.91       185.07 o
  -4   2   8       1654.70       1785.21        49.55 o
  -2   2   8        522.08        580.46        22.53 o
   0   2   8        154.63        186.55        11.15 o
   2   2   8        229.20        232.65        13.20 o
   4   2   8       1035.87       1048.45        14.49 o
   6   2   8         35.25         36.03         5.34 o
   8   2   8       4886.15       4999.28        63.39 o
  10   2   8        338.26        351.89         8.25 o
  12   2   8         32.57         22.22         4.58 o
  14   2   8         49.02         55.14         4.98 o
  16   2   8         15.07         33.88         8.19 o
  18   2   8        153.16        146.62         5.81 o
  20   2   8        138.89        137.41         6.08 o
 -29   3   8         52.67         61.93         4.38 o
 -27   3   8          7.46         17.01         4.10 o
 -25   3   8          8.45          7.38         3.19 o
 -23   3   8         19.01         26.77         3.42 o
 -21   3   8         15.62         27.17         4.32 o
 -19   3   8        168.05        158.06         5.30 o
 -17   3   8        135.92        136.61         5.13 o
 -15   3   8        495.30        519.89         8.58 o
 -13   3   8       2221.08       2127.81        23.76 o
 -11   3   8        737.08        721.71        11.17 o
  -9   3   8       1971.36       1921.79        23.94 o
  -7   3   8        667.20        735.47        14.23 o
  -5   3   8        561.74        524.90        13.90 o
  -3   3   8       1964.08       1945.93        27.04 o
  -1   3   8       1894.96       1873.10        21.95 o
   1   3   8        143.56        161.62         5.83 o
   3   3   8        390.60        388.12         7.69 o
   5   3   8         81.77         71.59         4.99 o
   7   3   8         36.54         29.83         4.62 o
   9   3   8        125.37        114.09         5.53 o
  11   3   8          2.69          5.68         4.33 o
  13   3   8         38.77         29.72         4.40 o
  15   3   8          3.34         10.93         3.90 o
  17   3   8         42.30         48.52         4.18 o
  19   3   8        315.16        367.83         7.14 o
 -26   4   8        130.50        117.38         7.75 o
 -24   4   8        231.05        214.56         6.06 o
 -22   4   8         90.00         72.04         3.57 o
 -20   4   8         95.19         77.99         4.29 o
 -18   4   8        616.08        582.17         7.87 o
 -16   4   8         83.09         76.51         4.23 o
 -14   4   8       1379.92       1346.30        16.89 o
 -12   4   8        270.19        255.50         5.96 o
 -10   4   8        140.53        141.57         7.92 o
  -8   4   8        343.90        320.26         8.20 o
  -6   4   8       1164.65       1233.17        19.21 o
  -4   4   8        232.71        253.58         7.73 o
  -2   4   8       1556.29       1470.59        33.23 o
   0   4   8        384.06        327.94         8.32 o
   2   4   8        453.36        468.77         8.97 o
   4   4   8        692.14        725.99        12.93 o
   6   4   8        262.74        293.84         7.85 o
   8   4   8        101.37        115.40         8.33 o
  10   4   8        406.66        371.37        12.61 o
  12   4   8         24.86         32.49         3.69 o
  14   4   8         38.29         40.60         3.97 o
  16   4   8         45.08         42.21         4.36 o
 -23   5   8         40.87         24.70         4.88 o
 -21   5   8        508.33        577.25        10.23 o
 -19   5   8        105.67        121.09         4.12 o
 -17   5   8        176.12        177.36         4.19 o
 -15   5   8        192.25        181.08         6.88 o
 -13   5   8        478.30        444.87         7.24 o
 -11   5   8       1251.42       1328.20        17.70 o
  -9   5   8        189.80        189.22         5.66 o
  -7   5   8         40.18         38.35         5.72 o
  -5   5   8        317.92        321.54         8.72 o
  -3   5   8        162.62        151.30         5.34 o
  -1   5   8        847.11        777.27        12.02 o
   1   5   8       1198.22       1229.75        15.93 o
   3   5   8       1130.86       1110.53        15.89 o
   5   5   8        247.68        238.35        10.95 o
   7   5   8         66.84         69.67         5.77 o
   9   5   8        186.10        222.32        13.61 o
  11   5   8        117.78        139.75         8.74 o
  13   5   8         47.93         60.01         6.46 o
 -18   6   8        313.60        331.53         5.41 o
 -16   6   8        117.64        115.72         3.19 o
 -14   6   8          7.49          8.32         3.08 o
 -12   6   8         49.05         50.49         3.44 o
 -10   6   8        179.73        167.96         5.59 o
  -8   6   8         77.44         94.43         5.21 o
  -6   6   8         41.13         47.27         4.35 o
  -4   6   8        232.93        221.79         6.25 o
  -2   6   8        261.15        250.02         6.06 o
   0   6   8        199.88        198.20         4.84 o
   2   6   8        108.00        119.85         4.82 o
   4   6   8         43.32         33.57         3.60 o
   6   6   8         40.77         52.10         6.63 o
 -31   1   9         38.96         41.36         2.44 o
 -31   1   9          6.39          7.77         1.92 o
 -29   1   9         70.10         74.20         3.28 o
 -29   1   9         11.51         11.71         1.87 o
 -27   1   9        451.35        434.96         8.46 o
 -27   1   9         74.09         67.73         4.25 o
 -25   1   9       2628.92       2691.72        26.55 o
 -25   1   9        431.53        416.35         7.43 o
 -23   1   9        137.20        129.21         4.32 o
 -23   1   9        835.81        853.27         9.43 o
 -21   1   9        185.88        175.27         4.22 o
 -21   1   9         30.51         33.39         3.31 o
 -19   1   9        953.84        958.93        10.88 o
 -19   1   9        156.57        154.45         4.92 o
 -17   1   9         17.23         18.92         3.03 o
 -17   1   9        104.94         98.64         3.98 o
 -15   1   9        274.63        279.78         6.68 o
 -15   1   9       1673.05       1772.61        18.15 o
 -13   1   9        468.79        462.45        17.41 o
 -13   1   9       2855.89       3054.01        57.98 o
 -11   1   9       5223.03       5681.43       122.18 o
 -11   1   9        857.35        937.37        23.99 o
  -9   1   9         95.88        101.53         7.41 o
  -9   1   9        584.12        619.37        22.61 o
  -7   1   9       1157.77       1186.48        21.24 o
  -7   1   9       7053.20       7109.45       112.08 o
  -5   1   9       3717.69       3804.78        61.30 o
  -5   1   9        610.25        619.08        12.69 o
  -3   1   9        328.13        313.68         9.40 o
  -3   1   9       1999.01       1968.66        37.76 o
  -1   1   9        189.02        174.28         8.81 o
  -1   1   9         31.03         29.58         4.98 o
   1   1   9        123.13        156.23        11.04 o
   1   1   9         20.21         30.19         5.52 o
   3   1   9          2.07          4.69         2.25 o
   3   1   9         12.62         15.78         3.27 o
   5   1   9         22.69         21.43         2.18 o
   5   1   9        138.25        107.42         4.89 o
   7   1   9         26.59         20.35         2.08 o
   7   1   9        161.98        147.20         5.44 o
   9   1   9        733.17        765.31        10.84 o
   9   1   9        120.35        112.19         3.96 o
  11   1   9          2.66          2.00         1.75 o
  11   1   9         16.19         15.07         2.66 o
  13   1   9          5.78          6.00         1.70 o
  13   1   9         35.21         31.93         3.08 o
  15   1   9        180.50        189.00         5.93 o
  15   1   9         29.63         28.01         2.31 o
  17   1   9          9.59          9.53         1.64 o
  17   1   9         58.42         61.12         3.89 o
  19   1   9          9.63          9.19         1.46 o
  19   1   9         58.69         70.77         3.86 o
  21   1   9          2.36          2.42         1.31 o
  21   1   9         14.40         25.57         2.41 o
 -30   2   9         64.15         62.54         2.84 o
 -30   2   9         10.53          8.13         1.59 o
 -28   2   9        902.34        930.58        11.22 o
 -28   2   9        148.12        145.28         4.54 o
 -26   2   9         10.15          7.08         2.48 o
 -26   2   9         61.82         72.98         4.69 o
 -24   2   9         10.77         13.15         2.33 o
 -24   2   9         65.60         66.96         3.34 o
 -22   2   9       1793.24       1861.41        21.01 o
 -22   2   9        294.36        304.71         5.82 o
 -20   2   9         84.17         79.06         3.97 o
 -20   2   9        512.76        489.89         7.11 o
 -18   2   9         40.85         50.60         4.38 o
 -18   2   9        248.84        212.14         5.33 o
 -16   2   9         10.62          8.28         2.83 o
 -16   2   9         64.71         70.99         3.74 o
 -14   2   9          6.22         12.12         2.88 o
 -14   2   9         37.90         65.00         3.37 o
 -12   2   9       2008.63       1969.87        22.46 o
 -12   2   9        329.71        328.14         7.40 o
 -10   2   9          0.16         -1.47         4.83 o
 -10   2   9          0.03         -3.97         3.97 o
  -8   2   9        129.77        118.90         9.48 o
  -8   2   9         21.30         12.85         5.54 o
  -6   2   9       8052.74       8406.19       146.21 o
  -6   2   9       1321.85       1374.18        32.34 o
  -4   2   9        478.80        505.62        17.12 o
  -4   2   9         78.59         74.62         7.35 o
  -2   2   9        330.30        229.65        11.09 o
  -2   2   9         54.22         34.38         5.89 o
   0   2   9       3136.80       3196.00        47.47 o
   0   2   9        514.90        486.69         8.98 o
   2   2   9         14.16         13.75         2.64 o
   2   2   9         86.23         79.42         4.28 o
   4   2   9          0.98          3.18         2.28 o
   4   2   9          5.97          2.54         3.09 o
   6   2   9         21.24         17.30         2.29 o
   6   2   9        129.38        106.45         5.11 o
   8   2   9       2303.96       2416.74        32.23 o
   8   2   9        378.19        382.07         6.05 o
  10   2   9        146.04        139.02         3.77 o
  10   2   9        889.67        895.10        12.26 o
  12   2   9        274.28        268.43         6.11 o
  12   2   9         45.02         46.57         3.03 o
  14   2   9        922.10        933.14        15.16 o
  14   2   9        151.36        142.14         4.05 o
  16   2   9         64.43         63.18         2.92 o
  16   2   9        392.49        374.08         7.81 o
  18   2   9        406.55        471.75         9.23 o
  18   2   9         66.73         66.98         2.94 o
  20   2   9         51.12         63.05         3.22 o
  20   2   9        311.45        376.40         7.00 o
 -29   3   9         24.71         20.83         1.77 o
 -29   3   9          4.06          7.04         1.71 o
 -27   3   9         29.39         31.88         2.62 o
 -27   3   9        179.03        180.40         3.85 o
 -25   3   9         52.13         51.04         3.21 o
 -25   3   9        317.57        312.64         5.06 o
 -23   3   9         44.27         27.87         2.17 o
 -23   3   9          7.27          6.62         2.09 o
 -21   3   9        329.45        368.98         6.14 o
 -21   3   9         54.08         57.07         3.70 o
 -19   3   9          1.00          1.62         2.32 o
 -19   3   9          6.09          9.08         2.26 o
 -17   3   9         35.72         39.22         3.07 o
 -17   3   9        217.58        211.50         5.16 o
 -15   3   9       1317.34       1280.80        14.98 o
 -15   3   9        216.24        223.60         7.39 o
 -13   3   9       1055.05       1093.55        14.33 o
 -13   3   9        173.18        179.14         5.35 o
 -11   3   9         40.67         39.73         3.43 o
 -11   3   9          6.68          7.50         2.83 o
  -9   3   9          2.13          0.59         3.23 o
  -9   3   9         12.99         12.42         3.92 o
  -7   3   9         13.74         15.69         3.25 o
  -7   3   9         83.68         82.69         4.88 o
  -5   3   9         36.86         54.63         3.98 o
  -5   3   9        224.57        255.02         6.98 o
  -3   3   9       1664.28       1694.51        21.55 o
  -3   3   9        273.19        290.68         8.30 o
  -1   3   9       1174.84       1215.36        15.29 o
  -1   3   9        192.85        182.55         5.52 o
   1   3   9         16.30         13.93         2.77 o
   1   3   9         99.29        128.54         5.18 o
   3   3   9         75.02         72.20         3.93 o
   3   3   9        457.02        469.93         8.84 o
   5   3   9        474.86        460.02         7.91 o
   5   3   9         77.95         68.89         3.71 o
   7   3   9        228.40        229.24         4.94 o
   7   3   9       1391.43       1438.61        18.49 o
   9   3   9         61.37         50.67         3.16 o
   9   3   9        373.87        361.71         6.57 o
  11   3   9        177.84        172.32         4.11 o
  11   3   9       1083.41       1090.61        15.20 o
  13   3   9        189.94        181.52         5.30 o
  13   3   9         31.18         26.63         2.43 o
  15   3   9        346.95        338.37         5.58 o
  15   3   9         56.95         57.33         2.53 o
  17   3   9          2.23          1.56         1.28 o
  17   3   9         13.56         16.11         2.21 o
 -26   4   9         43.57         42.86         2.86 o
 -26   4   9        265.41        269.24         4.39 o
 -24   4   9         49.83         48.64         2.75 o
 -24   4   9        303.57        330.18         5.26 o
 -22   4   9          5.78         11.71         1.92 o
 -22   4   9          0.95          0.10         1.90 o
 -20   4   9          1.99          3.34         2.09 o
 -20   4   9         12.11          7.25         2.15 o
 -18   4   9          1.52          2.51         2.27 o
 -18   4   9          9.26          6.09         2.11 o
 -16   4   9        120.23        105.58         3.94 o
 -16   4   9         19.74         20.07         2.66 o
 -14   4   9         53.73         64.67         3.88 o
 -14   4   9        327.33        361.53         7.07 o
 -12   4   9        317.01        254.46         5.45 o
 -12   4   9         52.04         44.81         3.86 o
 -10   4   9       1751.72       1720.25        21.36 o
 -10   4   9        287.54        300.76         6.72 o
  -8   4   9         17.45         15.16         3.11 o
  -8   4   9          2.86          2.86         2.83 o
  -6   4   9          7.28          6.52         2.97 o
  -6   4   9         44.37         62.81         4.96 o
  -4   4   9         24.08         26.90         2.98 o
  -4   4   9        146.68        144.02         5.62 o
  -2   4   9          0.86          4.12         2.57 o
  -2   4   9          5.25          5.12         3.06 o
   0   4   9        655.69        555.33         9.68 o
   0   4   9        107.63         91.66         4.16 o
   2   4   9        209.49        195.40         4.67 o
   2   4   9       1276.23       1268.14        18.03 o
   4   4   9        199.92        188.97         4.53 o
   4   4   9       1217.91       1239.92        16.41 o
   6   4   9        138.25        130.32         4.84 o
   6   4   9         22.69         18.91         2.03 o
   8   4   9        175.95        170.67         4.62 o
   8   4   9       1071.90       1046.90        20.30 o
  10   4   9         25.67         28.23         2.27 o
  10   4   9        156.38        177.72         5.43 o
  12   4   9          8.80         13.67         1.98 o
  12   4   9          1.44         -0.51         1.38 o
  14   4   9        237.35        247.21         5.88 o
  14   4   9         38.96         40.11         2.22 o
  16   4   9         30.24         31.63         2.19 o
  16   4   9        184.25        200.56         5.62 o
 -23   5   9         70.13         60.19         2.52 o
 -23   5   9         11.51         12.33         2.18 o
 -21   5   9        397.52        345.46         5.71 o
 -21   5   9         65.25         54.91         3.77 o
 -19   5   9        426.39        439.51         6.53 o
 -19   5   9         69.99         71.42         3.56 o
 -17   5   9        144.73        156.75         3.76 o
 -17   5   9         23.76         32.31         2.96 o
 -15   5   9         53.05         37.19         2.66 o
 -15   5   9          8.71          6.92         2.71 o
 -13   5   9          2.64          2.68         2.18 o
 -13   5   9         16.06          5.25         2.58 o
 -11   5   9        927.84        971.22        12.76 o
 -11   5   9        152.30        157.73         4.64 o
  -9   5   9         67.43         75.10         4.33 o
  -9   5   9         11.07         10.33         2.35 o
  -7   5   9          0.00          6.30         2.69 o
  -7   5   9          0.00         -0.97         2.39 o
  -5   5   9         80.07         75.20         4.05 o
  -5   5   9        487.78        459.95         8.38 o
  -3   5   9        395.45        429.12         8.17 o
  -3   5   9         64.91         60.84         4.24 o
  -1   5   9         77.52         67.91         3.98 o
  -1   5   9        472.26        435.03         8.01 o
   1   5   9          0.48         -0.35         2.19 o
   1   5   9          2.92          4.77         2.36 o
   3   5   9        391.39        396.52         8.58 o
   3   5   9         64.25         56.70         3.71 o
   5   5   9          6.21          1.77         1.61 o
   5   5   9         37.84         37.42         3.44 o
   7   5   9         35.54         34.38         2.31 o
   7   5   9        216.53        206.71         5.59 o
   9   5   9         19.55         20.87         1.83 o
   9   5   9        119.09        125.62         4.25 o
  11   5   9         42.67         48.97         2.35 o
  11   5   9        259.95        288.95         7.13 o
 -18   6   9        234.67        248.73         6.04 o
 -18   6   9         38.52         42.12         3.74 o
 -16   6   9          7.49          6.59         1.78 o
 -16   6   9         45.63         41.32         3.19 o
 -14   6   9         69.72         73.50         3.45 o
 -14   6   9         11.44         12.64         1.89 o
 -12   6   9          1.49         -1.13         1.82 o
 -12   6   9          9.09          6.88         2.19 o
 -10   6   9         49.81         60.36         3.87 o
 -10   6   9          8.18         10.01         2.06 o
  -8   6   9         34.00         41.26         2.87 o
  -8   6   9        207.16        252.87         6.27 o
  -6   6   9         33.62         31.36         2.93 o
  -6   6   9        204.82        214.29         5.81 o
  -4   6   9         17.58         25.76         3.01 o
  -4   6   9        107.09        118.84         4.03 o
  -2   6   9         50.74         60.31         3.59 o
  -2   6   9        309.10        348.69         6.93 o
   0   6   9         57.23         58.06         3.50 o
   0   6   9        348.68        370.87         6.98 o
   2   6   9          4.74          3.11         1.88 o
   2   6   9         28.85         19.56         2.21 o
   4   6   9         49.01         65.76         3.57 o
   4   6   9          8.04          5.07         2.24 o
   6   6   9         32.94         40.86         3.06 o
   6   6   9          5.41          2.66         1.62 o
 -32   0  10          0.89          4.89         2.03 o
 -32   0  10          0.15          0.30         2.17 o
 -30   0  10        264.42        275.99         6.89 o
 -30   0  10       1610.86       1703.95        30.41 o
 -28   0  10       3348.85       3419.02        46.59 o
 -28   0  10        549.71        556.33        14.49 o
 -26   0  10        215.64        227.57         8.52 o
 -26   0  10       1313.72       1315.47        22.23 o
 -24   0  10         14.24          9.60         3.79 o
 -24   0  10          2.34          0.64         3.48 o
 -22   0  10       1082.41       1075.02        27.82 o
 -22   0  10       1051.19       1026.09        20.90 o
 -22   0  10        172.55        157.23         6.86 o
 -20   0  10        133.03        134.77         8.40 o
 -20   0  10        810.41        717.38        21.73 o
 -18   0  10       1617.31       1700.43        32.49 o
 -18   0  10       1595.56       1752.36        41.08 o
 -18   0  10        261.91        276.38         9.24 o
 -16   0  10        432.30        453.05        10.08 o
 -16   0  10       2633.57       2724.67        40.31 o
 -16   0  10       2841.59       2774.90        83.11 o
 -14   0  10       2587.22       2584.22        57.01 o
 -14   0  10       2514.11       2625.46        43.76 o
 -14   0  10        412.69        430.24         9.20 o
 -12   0  10          2.19         15.25        14.40 o
 -12   0  10          0.36         -6.60         6.60 o
 -10   0  10         19.96         10.26         8.65 o
 -10   0  10          3.28          4.72         5.86 o
  -8   0  10        314.29        251.95        14.78 o
  -8   0  10       1914.70       1612.24        45.53 o
  -6   0  10          2.11          5.82         5.80 o
  -6   0  10         12.86         37.84         6.29 o
  -4   0  10        562.59        510.56        22.69 o
  -4   0  10         92.35         91.66        11.17 o
  -2   0  10       1684.30       1713.73        48.66 o
  -2   0  10        276.47        261.02        20.65 o
   0   0  10        955.87        875.96        20.83 o
   0   0  10        156.90        141.50         7.07 o
   2   0  10         73.10         76.93         7.28 o
   2   0  10        445.34        468.60        10.07 o
   4   0  10        208.02        180.37         6.24 o
   4   0  10       1267.27       1138.55        19.96 o
   6   0  10        132.46        118.33         7.49 o
   6   0  10         21.74         22.73         4.71 o
   8   0  10        405.39        409.07        10.85 o
   8   0  10         66.54         71.58         7.42 o
  10   0  10        190.20        153.40         7.26 o
  10   0  10         31.22         30.06         4.21 o
  12   0  10         29.38         19.33         3.30 o
  12   0  10        178.97        163.22         7.70 o
  14   0  10         14.43         10.38         2.36 o
  14   0  10         87.91         85.79         6.90 o
  16   0  10         13.24          5.89         2.77 o
  16   0  10          2.17          4.04         2.30 o
  18   0  10         17.17         34.16         3.41 o
  18   0  10        104.58        140.24         5.10 o
  20   0  10        106.31         74.30         5.34 o
  20   0  10         17.45         13.51         2.52 o
 -31   1  10         49.52         55.08         2.93 o
 -31   1  10        301.68        317.57         5.38 o
 -29   1  10         31.26         30.02         2.37 o
 -29   1  10        190.45        201.02         4.40 o
 -27   1  10          0.87         -1.05         2.47 o
 -27   1  10          5.30          2.11         2.96 o
 -27   1  10        119.43        112.38        13.14 o
 -25   1  10         67.44         68.44         3.77 o
 -25   1  10        416.22        419.41        14.85 o
 -25   1  10        410.85        405.95         6.97 o
 -23   1  10          2.35          3.49         2.14 o
 -23   1  10         14.32         11.26         2.89 o
 -23   1  10         14.32          4.26        16.65 o
 -21   1  10         77.14         72.60         7.33 o
 -21   1  10          4.07          5.02         2.75 o
 -21   1  10         24.81         34.53         3.19 o
 -19   1  10        149.06        152.42         5.75 o
 -19   1  10        908.06        909.50        16.06 o
 -17   1  10        307.82        306.61         9.82 o
 -17   1  10          0.57          3.16         2.62 o
 -17   1  10          3.50          9.43         2.98 o
 -15   1  10         15.72         14.79         2.74 o
 -15   1  10          2.58          2.91         2.31 o
 -15   1  10        543.39        537.34        18.93 o
 -13   1  10          0.43          2.44         2.80 o
 -13   1  10          2.62          3.55         3.14 o
 -13   1  10         94.52         67.68        10.40 o
 -11   1  10        268.41        294.76         9.18 o
 -11   1  10         44.06         54.41         4.24 o
  -9   1  10        115.74         93.77        10.21 o
  -9   1  10         19.00         16.50         4.95 o
  -7   1  10        430.22        388.26        14.53 o
  -7   1  10         70.62         68.11         8.00 o
  -5   1  10          0.18          0.39         4.45 o
  -3   1  10         81.72         80.77         8.02 o
  -3   1  10         13.41         13.10         5.77 o
  -1   1  10        296.51        269.15         6.95 o
  -1   1  10       1806.33       1661.47        23.89 o
   1   1  10         91.91         92.27         4.33 o
   1   1  10        559.92        600.17        10.08 o
   1   1  10        560.35        555.21        29.43 o
   3   1  10        527.67        517.40         7.96 o
   3   1  10       3214.60       3289.58        33.28 o
   5   1  10       1853.95       1964.17        22.98 o
   5   1  10        304.32        303.19         6.53 o
   7   1  10          0.27          4.81         3.45 o
   7   1  10          0.04          1.63         2.38 o
   9   1  10        318.79        292.13         6.43 o
   9   1  10         52.33         53.94         3.95 o
  11   1  10          0.01         -1.49         2.42 o
  11   1  10          0.00          2.05         2.44 o
  13   1  10          5.37         10.37         1.96 o
  13   1  10         32.70         42.49         3.58 o
  15   1  10        695.25        694.73        11.32 o
  15   1  10        114.12        106.61         3.68 o
  17   1  10         34.78         41.40         2.58 o
  17   1  10        211.85        238.76         5.29 o
  19   1  10         13.88         15.93         1.51 o
  19   1  10         84.54         99.73         3.60 o
 -30   2  10         16.43         29.97         2.82 o
 -30   2  10        100.11         98.01         3.16 o
 -28   2  10        242.20        250.77         4.42 o
 -28   2  10         39.76         40.84         3.50 o
 -26   2  10         18.85         15.65         2.34 o
 -26   2  10          3.09          5.47         2.41 o
 -24   2  10        169.67        166.22         5.04 o
 -24   2  10         27.85         28.56         2.93 o
 -24   2  10        264.84        251.35         9.33 o
 -22   2  10         34.21         32.51         3.57 o
 -22   2  10         34.32         11.70         7.60 o
 -22   2  10          5.61          5.08         2.17 o
 -20   2  10         89.25         90.89         4.62 o
 -20   2  10        618.87        581.33        17.81 o
 -20   2  10        543.74        536.21         8.51 o
 -18   2  10        126.54        131.96         5.41 o
 -18   2  10        770.88        790.06        13.67 o
 -18   2  10        795.34        840.81        22.51 o
 -16   2  10        115.38        118.53         4.79 o
 -16   2  10        702.92        720.69        12.72 o
 -16   2  10       1156.61       1175.60        23.85 o
 -14   2  10         59.77         69.93         4.30 o
 -14   2  10         98.14         78.10        21.26 o
 -14   2  10          9.81         10.85         2.46 o
 -12   2  10       2282.71       2218.58        22.01 o
 -12   2  10        374.70        356.69         7.64 o
 -10   2  10         60.42         79.36         4.50 o
 -10   2  10        368.08        369.54         7.62 o
 -10   2  10        806.70        693.41        34.21 o
  -8   2  10         51.59         54.92         4.40 o
  -8   2  10        314.30        301.18         7.34 o
  -8   2  10        583.84        516.07        28.17 o
  -6   2  10         90.11        108.71         4.97 o
  -6   2  10        548.97        612.85        10.11 o
  -6   2  10        639.08        746.46        33.53 o
  -4   2  10        269.54        267.05         6.60 o
  -4   2  10       1642.05       1653.79        23.10 o
  -4   2  10       1693.64       1696.56        62.24 o
  -2   2  10       2672.08       2727.32        31.47 o
  -2   2  10        438.62        445.87         7.48 o
   0   2  10        538.47        569.32        10.43 o
   0   2  10         88.39         93.50         4.50 o
   0   2  10        913.17        979.15        40.22 o
   2   2  10        233.78        232.81         5.64 o
   2   2  10         38.37         35.82         3.15 o
   4   2  10        453.69        453.83         9.00 o
   4   2  10       2763.90       2888.16        37.67 o
   6   2  10        149.05        153.82         5.45 o
   6   2  10         24.47         23.11         3.14 o
   8   2  10        457.72        459.95         8.53 o
   8   2  10         75.13         73.60         3.72 o
  10   2  10          0.70          6.70         2.72 o
  10   2  10          0.11          0.77         2.41 o
  12   2  10        579.78        577.86        10.18 o
  12   2  10         95.17         88.88         3.76 o
  14   2  10        191.20        195.19         5.41 o
  14   2  10         31.39         32.05         2.55 o
  16   2  10          6.15          4.48         1.39 o
  16   2  10         37.46         55.65         3.64 o
  18   2  10         31.65         40.11         2.29 o
  18   2  10        192.79        242.26         5.94 o
 -29   3  10         63.17         63.41         2.65 o
 -29   3  10         10.37          9.08         2.26 o
 -27   3  10        158.65        148.83         3.54 o
 -27   3  10         26.04         27.00         1.97 o
 -25   3  10         63.05         55.64         3.34 o
 -25   3  10        384.13        358.44         5.79 o
 -25   3  10        411.24        391.76        20.47 o
 -23   3  10         30.02         27.06         2.68 o
 -23   3  10        182.90        180.51         5.77 o
 -21   3  10         49.28         58.31         3.51 o
 -21   3  10        300.23        312.07         6.28 o
 -21   3  10        612.02        629.57        18.63 o
 -19   3  10        939.00       1012.19        15.81 o
 -19   3  10        154.14        170.04         4.73 o
 -19   3  10       1208.73       1272.88        32.10 o
 -17   3  10         27.99         29.21         2.77 o
 -17   3  10        170.49        154.45         5.62 o
 -17   3  10        392.97        350.95        16.09 o
 -15   3  10         92.15         87.86        11.95 o
 -15   3  10          3.49          5.05         2.71 o
 -15   3  10         21.26         23.49         3.42 o
 -13   3  10        144.58        161.39         5.85 o
 -13   3  10        880.78        907.25        15.40 o
 -11   3  10        351.89        367.48         7.54 o
 -11   3  10         57.76         63.77         4.01 o
  -9   3  10         76.52         75.68         5.73 o
  -9   3  10        466.18        491.42         9.29 o
  -7   3  10        183.10        169.57         6.26 o
  -7   3  10       1115.43       1100.02        16.31 o
  -7   3  10       1115.77        610.57        26.66 o
  -5   3  10          2.06          3.69         3.79 o
  -5   3  10          0.34         -2.88         3.44 o
  -5   3  10        185.16        207.57        19.26 o
  -3   3  10        366.07        395.46         8.98 o
  -3   3  10         60.09         65.53         4.75 o
  -3   3  10        442.60        515.85        26.82 o
  -1   3  10         66.44         77.01        18.82 o
  -1   3  10          1.42          3.52         2.80 o
  -1   3  10          8.68         13.54         3.22 o
   1   3  10         25.74         28.91         3.56 o
   1   3  10          4.22         -0.39         3.75 o
   3   3  10        431.83        436.53         8.50 o
   3   3  10         70.88         69.18         4.90 o
   5   3  10       1355.36       1397.42        18.03 o
   5   3  10        222.48        213.65         5.65 o
   7   3  10       1643.24       1690.52        21.24 o
   7   3  10        269.73        266.51         6.27 o
   9   3  10        311.79        305.24         6.45 o
   9   3  10       1899.42       1953.90        28.01 o
  11   3  10          0.66         -3.02         3.02 o
  11   3  10          0.11         -1.21         2.00 o
  13   3  10        165.16        177.55         4.75 o
  13   3  10         27.11         25.54         1.78 o
  15   3  10        261.80        297.44         5.38 o
  15   3  10         42.97         44.79         2.61 o
  17   3  10          0.09          2.34         1.32 o
  17   3  10          0.52         -0.41         1.80 o
 -26   4  10         38.21         55.01         2.79 o
 -26   4  10          6.27          6.25         1.81 o
 -24   4  10         51.98         49.85         2.72 o
 -24   4  10          8.53          6.72         1.54 o
 -22   4  10          9.44          7.32         1.84 o
 -22   4  10          1.55          0.27         1.86 o
 -22   4  10         20.28         29.59        14.02 o
 -20   4  10        400.61        391.55        22.43 o
 -20   4  10        379.79        377.96         9.55 o
 -20   4  10         62.34         48.46         6.04 o
 -18   4  10         42.12         44.48         3.78 o
 -18   4  10        256.57        269.50         6.01 o
 -16   4  10         15.96         18.55         3.07 o
 -16   4  10          2.62          0.67         2.36 o
 -16   4  10         45.29         61.80        12.30 o
 -14   4  10       3016.61       2944.16        34.86 o
 -14   4  10        495.17        498.94         8.81 o
 -12   4  10        173.65        169.63         5.77 o
 -12   4  10         28.50         25.26         3.00 o
 -10   4  10       1003.47        998.13        14.53 o
 -10   4  10        164.72        172.18         5.83 o
  -8   4  10         14.51         15.72         3.60 o
  -8   4  10          2.38          7.36         3.09 o
  -6   4  10       2407.24       2427.55        29.47 o
  -6   4  10        395.14        394.89         7.32 o
  -4   4  10        743.11        692.94        12.31 o
  -4   4  10        121.98        105.30         5.68 o
  -2   4  10        162.24        139.26         5.82 o
  -2   4  10         26.63         19.97         2.83 o
   0   4  10         58.45         60.76         4.37 o
   0   4  10        356.06        351.39         7.97 o
   2   4  10          1.58          4.74         2.83 o
   2   4  10          0.26          3.73         2.51 o
   2   4  10        496.75        477.50        26.92 o
   4   4  10        178.65        184.76         5.47 o
   4   4  10         29.33         26.40         2.75 o
   6   4  10          0.04         -0.18         2.24 o
   6   4  10          0.24          5.12         2.51 o
   8   4  10         20.82         19.09         2.26 o
   8   4  10        126.82        126.44         5.03 o
  10   4  10         10.84         10.24         1.80 o
  10   4  10         66.02         55.06         3.50 o
  12   4  10       1147.96       1213.78        17.70 o
  12   4  10        188.44        191.78         3.87 o
  14   4  10         12.45         11.47         1.49 o
  14   4  10         75.82         83.23         3.69 o
 -23   5  10         55.64         55.76         3.07 o
 -23   5  10        338.94        358.04         5.89 o
 -21   5  10        472.23        482.90         8.03 o
 -21   5  10         77.52         75.86         3.11 o
 -19   5  10          0.14          1.85         1.97 o
 -19   5  10          0.02          2.02         1.76 o
 -19   5  10          5.85         -3.79         8.92 o
 -17   5  10         36.63         47.43         4.01 o
 -17   5  10          6.01          5.91         2.05 o
 -17   5  10         37.03         38.85        10.55 o
 -15   5  10         56.55         47.62         3.95 o
 -15   5  10          9.28         10.65         2.11 o
 -15   5  10         58.12         65.52        12.03 o
 -13   5  10        155.15        158.56        14.48 o
 -13   5  10         10.39         13.63         2.97 o
 -13   5  10         63.31         76.36         5.40 o
 -11   5  10          3.38          1.83         2.93 o
 -11   5  10          0.56          0.72         2.63 o
  -9   5  10         10.66         15.96         2.82 o
  -9   5  10        118.80        132.40        13.92 o
  -9   5  10         64.91         72.34         7.51 o
  -7   5  10         57.49         64.23         5.72 o
  -7   5  10        402.26        239.79        14.32 o
  -7   5  10        350.20        385.14         9.09 o
  -5   5  10         52.06         65.68         4.87 o
  -5   5  10        374.61        385.11        14.95 o
  -5   5  10        317.12        312.63         9.38 o
  -3   5  10        328.29        315.72         7.24 o
  -3   5  10         53.89         60.43         4.97 o
  -1   5  10          9.56         11.36         2.93 o
  -1   5  10         58.25         61.28         5.03 o
  -1   5  10         58.81         82.16        14.54 o
   1   5  10         91.85         93.39         4.99 o
   1   5  10        559.53        535.09         9.26 o
   3   5  10          9.62         10.18         2.28 o
   3   5  10          1.58          0.24         2.25 o
   5   5  10          0.40         -2.00         2.00 o
   5   5  10          2.42          1.84         2.09 o
   7   5  10         34.82         25.56         2.86 o
   7   5  10          5.72          3.06         1.79 o
   9   5  10          5.09          3.67         1.51 o
   9   5  10         31.04         22.49         2.82 o
  11   5  10         21.11         23.63         2.06 o
  11   5  10        128.63        126.69         4.13 o
 -16   6  10         37.07         38.55         3.16 o
 -16   6  10        225.84        216.26         7.66 o
 -14   6  10        145.00        148.68         6.86 o
 -14   6  10         23.80         21.28         2.56 o
 -14   6  10        148.15        151.08        11.57 o
 -12   6  10         97.29         83.15         4.10 o
 -12   6  10         15.97         16.32         1.91 o
 -10   6  10         29.06         18.58         3.54 o
 -10   6  10          4.77          3.04         1.94 o
  -8   6  10          0.64         -2.98         2.98 o
  -8   6  10          4.84         27.95         9.95 o
  -8   6  10          3.88          2.66         4.09 o
  -6   6  10         15.38         29.12         7.10 o
  -6   6  10          2.52          0.77         4.56 o
  -4   6  10          5.81          8.56         3.21 o
  -4   6  10          0.95         -1.17         3.00 o
  -4   6  10          6.45          6.65         8.47 o
  -2   6  10          0.46          0.52         1.98 o
  -2   6  10          0.08          0.48         2.52 o
   0   6  10         39.98         39.50         3.15 o
   0   6  10          6.56          4.35         2.04 o
   2   6  10         19.17         19.72         2.85 o
   2   6  10          3.15          2.52         2.35 o
   4   6  10         12.13          2.89         2.57 o
   4   6  10         73.88         71.17         3.61 o
 -31   1  11          1.41          5.14         1.78 o
 -31   1  11          8.57          5.85         1.53 o
 -29   1  11         51.96         48.42         3.14 o
 -29   1  11          8.53         13.44         2.23 o
 -27   1  11         13.72         15.09         2.25 o
 -27   1  11        149.08        131.93        13.74 o
 -27   1  11         83.55         88.54         4.33 o
 -25   1  11        349.91        330.12         7.18 o
 -25   1  11         57.44         57.09         4.05 o
 -25   1  11        403.42        385.24        10.05 o
 -23   1  11        111.39        109.58         3.86 o
 -23   1  11        690.02        710.77        16.95 o
 -23   1  11        678.58        685.62        13.13 o
 -21   1  11        221.79        226.49         5.76 o
 -21   1  11       1352.77       1384.48        24.21 o
 -21   1  11       1351.13       1355.72        22.57 o
 -19   1  11        325.55        300.10         9.54 o
 -19   1  11         37.25         35.23         3.38 o
 -19   1  11        226.95        199.51         7.06 o
 -17   1  11          1.58          4.47         2.07 o
 -17   1  11          9.62         18.73         2.68 o
 -17   1  11        160.35        163.32         9.86 o
 -15   1  11        480.61        467.82         9.81 o
 -15   1  11         28.42         38.97         2.87 o
 -15   1  11        173.14        177.00         7.79 o
 -13   1  11         22.66         23.14         2.49 o
 -13   1  11        138.03        143.37         5.35 o
 -13   1  11        405.02        386.70        12.60 o
 -11   1  11         87.20         89.46         3.90 o
 -11   1  11        531.25        521.55         7.32 o
  -9   1  11        149.18        146.02         4.57 o
  -9   1  11         24.49         20.94         2.30 o
  -7   1  11       7201.00       7769.44        73.46 o
  -7   1  11       1182.03       1218.57        14.24 o
  -5   1  11         39.98         39.92         3.09 o
  -5   1  11          6.56          4.65         2.24 o
  -3   1  11        111.24        103.98         4.07 o
  -3   1  11        677.66        667.98         8.96 o
  -1   1  11        266.99        254.26         5.57 o
  -1   1  11       1626.53       1613.36        18.40 o
   1   1  11       1873.11       1915.66        21.44 o
   1   1  11        307.47        288.34         8.72 o
   3   1  11        918.27        932.86        11.23 o
   3   1  11        150.73        146.73         4.55 o
   5   1  11        600.64        593.24        10.82 o
   5   1  11         98.59        104.28         5.06 o
   7   1  11          9.99         19.97         3.01 o
   7   1  11          1.64          4.77         3.09 o
   9   1  11         69.71         84.09         4.81 o
   9   1  11         11.44         13.94         2.80 o
  11   1  11         53.52         52.97         3.96 o
  11   1  11        326.02        346.99         6.52 o
  13   1  11        399.20        399.47         8.10 o
  13   1  11         65.53         56.84         4.07 o
  15   1  11         79.04         76.94         2.91 o
  15   1  11        481.51        522.71         9.04 o
  17   1  11        568.39        606.05        12.05 o
  17   1  11         93.30         94.77         2.73 o
 -30   2  11          0.71          2.11         1.59 o
 -30   2  11          4.31          7.57         1.52 o
 -28   2  11        293.01        311.58         4.90 o
 -28   2  11         48.10         54.75         3.85 o
 -26   2  11        136.44        156.45         9.81 o
 -26   2  11          0.04         -0.03         2.33 o
 -26   2  11          0.24         -0.47         2.41 o
 -24   2  11         19.41         20.61         2.98 o
 -24   2  11         61.87         49.91         6.82 o
 -24   2  11          3.19          1.78         2.36 o
 -22   2  11        158.65        149.99         4.20 o
 -22   2  11       1089.71       1115.28        23.22 o
 -22   2  11        966.53        987.18        15.21 o
 -20   2  11         52.95         51.55         6.42 o
 -20   2  11          6.36          6.32         2.68 o
 -20   2  11         38.76         40.49         4.57 o
 -18   2  11        347.76        357.25        10.03 o
 -18   2  11         57.08         60.86         4.12 o
 -18   2  11        347.76        363.71         9.84 o
 -16   2  11        149.81        157.41         6.23 o
 -16   2  11        912.68        895.96        18.77 o
 -14   2  11       4346.80       4370.05        78.30 o
 -14   2  11       4270.53       4230.62        49.17 o
 -14   2  11        701.00        688.23        10.44 o
 -12   2  11        995.84        989.27        18.61 o
 -12   2  11        100.44        107.88         4.39 o
 -12   2  11        611.90        581.17        10.25 o
 -10   2  11         55.23         42.13         3.62 o
 -10   2  11        336.44        293.66         5.93 o
  -8   2  11          6.58          9.59         2.48 o
  -8   2  11          1.08         -1.26         2.55 o
  -6   2  11         38.39         30.00         3.15 o
  -6   2  11          6.30          6.08         2.25 o
  -4   2  11        199.15        201.04         4.75 o
  -4   2  11       1213.26       1196.45        15.28 o
  -2   2  11       2338.97       2418.26        28.22 o
  -2   2  11        383.94        370.39         8.21 o
   0   2  11        464.68        474.52         8.12 o
   0   2  11         76.28         84.22         4.51 o
   2   2  11         52.60         41.09         4.66 o
   2   2  11        320.41        309.78         8.90 o
   4   2  11          0.00          5.52         3.47 o
   4   2  11          0.01          0.99         2.79 o
   6   2  11         14.19         11.03         3.19 o
   6   2  11         86.43         97.37         4.84 o
   8   2  11        750.39        712.22         9.90 o
   8   2  11        123.18        118.85         4.76 o
  10   2  11         42.46         43.05         3.54 o
  10   2  11        258.67        268.27         5.81 o
  12   2  11        136.20        138.00         4.78 o
  12   2  11        829.74        849.71        14.90 o
  14   2  11         20.45         22.70         1.74 o
  14   2  11        124.58        125.65         4.74 o
  16   2  11         13.15         13.58         1.60 o
  16   2  11         80.09         76.29         3.85 o
 -29   3  11         32.64         37.02         2.91 o
 -29   3  11        198.82        189.51         4.48 o
 -27   3  11          5.00          8.01         1.84 o
 -27   3  11         30.44         28.78         2.57 o
 -25   3  11        405.40        419.46         6.38 o
 -25   3  11         66.55         72.46         3.43 o
 -25   3  11        428.66        405.00        18.61 o
 -23   3  11         32.33         26.69         2.84 o
 -23   3  11        196.95        189.83         7.21 o
 -21   3  11          0.17          5.88         2.24 o
 -21   3  11          1.01         -0.24         2.25 o
 -21   3  11        405.62        386.16        14.05 o
 -19   3  11         40.31         38.56         2.75 o
 -19   3  11        245.56        220.04         6.05 o
 -19   3  11        265.82        206.93        13.29 o
 -17   3  11         54.41         57.15         4.13 o
 -17   3  11          8.93          8.28         2.65 o
 -17   3  11         68.33         49.51        14.71 o
 -15   3  11       1435.09       1462.13        25.16 o
 -15   3  11        227.93        232.54         5.88 o
 -15   3  11       1388.54       1372.10        28.11 o
 -13   3  11        385.29        410.91         8.00 o
 -13   3  11       2347.20       2431.95        35.73 o
 -13   3  11       2356.82       2481.56        54.58 o
 -11   3  11          1.14          1.68         4.16 o
 -11   3  11          0.19          2.88         2.74 o
  -9   3  11          8.73         13.23         3.52 o
  -9   3  11          1.43          3.79         3.37 o
  -7   3  11         36.02         44.73         3.88 o
  -7   3  11        219.42        213.60         6.57 o
  -5   3  11        836.44        867.35        14.10 o
  -5   3  11        137.30        138.24         5.24 o
  -3   3  11         55.04         45.87         4.41 o
  -3   3  11        335.29        311.05         7.28 o
  -1   3  11         58.59         64.82         4.94 o
  -1   3  11          9.62         12.73         3.34 o
   1   3  11        283.55        260.79         6.43 o
   1   3  11         46.54         38.90         5.38 o
   3   3  11         13.92         13.59         2.44 o
   3   3  11         84.82        105.77         4.76 o
   5   3  11        123.45        134.44         4.52 o
   5   3  11         20.26         17.11         2.47 o
   7   3  11       2464.95       2580.96        31.34 o
   7   3  11        404.62        386.80         6.80 o
   9   3  11          3.17          7.61         3.46 o
   9   3  11          0.52          2.61         2.05 o
  11   3  11         23.26         23.92         2.05 o
  11   3  11        141.67        134.96         4.30 o
  13   3  11          2.35          2.16         1.43 o
  13   3  11         14.34         14.26         2.16 o
  15   3  11          4.11         -0.70         2.49 o
  15   3  11          0.68         -1.33         1.33 o
 -26   4  11         14.45         11.12         2.37 o
 -26   4  11          2.37         -1.71         1.92 o
 -24   4  11          9.78          9.22         1.66 o
 -24   4  11         59.59         51.25         3.06 o
 -22   4  11          6.74          2.68         1.94 o
 -22   4  11         41.08         36.63         2.94 o
 -22   4  11         64.90         80.50        14.76 o
 -20   4  11          1.91          0.67         2.00 o
 -20   4  11         11.65         12.70         2.30 o
 -20   4  11         52.82         35.41        16.46 o
 -18   4  11         46.40         51.93         5.39 o
 -18   4  11          7.62          5.07         2.50 o
 -18   4  11         47.98         39.74        19.45 o
 -16   4  11         59.63         63.84         4.18 o
 -16   4  11        363.29        368.69         8.74 o
 -14   4  11        443.43        420.62        19.49 o
 -14   4  11        310.51        290.81         6.79 o
 -14   4  11         50.97         59.28         3.92 o
 -12   4  11        178.56        178.48         7.32 o
 -12   4  11         29.31         29.40         3.74 o
 -12   4  11        271.53        281.16        18.68 o
 -10   4  11         33.17         32.71         3.35 o
 -10   4  11        202.07        192.74         7.14 o
  -8   4  11         22.54         18.63         3.45 o
  -8   4  11          3.70          7.48         2.74 o
  -6   4  11         60.60         57.52         4.74 o
  -6   4  11          9.95          9.36         2.78 o
  -4   4  11        254.25        263.59         6.61 o
  -4   4  11         41.74         45.35         4.74 o
  -2   4  11         92.96         90.25         6.09 o
  -2   4  11        595.66        612.44        18.91 o
  -2   4  11        566.35        549.94        11.75 o
   0   4  11        809.77        747.75        10.90 o
   0   4  11        132.92        115.63         4.75 o
   2   4  11        233.73        258.58         6.47 o
   2   4  11         38.37         39.24         3.45 o
   4   4  11          1.58          4.86         2.46 o
   4   4  11          9.64         10.04         3.02 o
   6   4  11         41.17         39.60         3.14 o
   6   4  11        250.83        253.67         5.71 o
   8   4  11         23.81         19.50         2.17 o
   8   4  11        145.06        140.89         4.72 o
   8   4  11        151.81        172.28        16.54 o
  10   4  11        185.06        198.89         4.95 o
  10   4  11         30.38         29.64         2.37 o
  12   4  11         99.47         98.50         2.91 o
  12   4  11        605.96        635.59         9.65 o
 -21   5  11         46.29         51.19         2.84 o
 -21   5  11        282.02        331.71         5.93 o
 -19   5  11         10.25         10.54         2.00 o
 -19   5  11         62.42         70.10         4.54 o
 -19   5  11        116.87        103.23        12.12 o
 -17   5  11        274.71        258.61         7.52 o
 -17   5  11        275.64        256.51        10.19 o
 -17   5  11         45.09         44.00         4.46 o
 -15   5  11          5.58          6.03         2.84 o
 -15   5  11         34.03         21.39         6.36 o
 -15   5  11         34.00         51.98         6.38 o
 -13   5  11         69.21         82.79         4.57 o
 -13   5  11        421.63        423.12        10.64 o
 -13   5  11        423.12        430.29        19.87 o
 -11   5  11         89.01         93.86         4.38 o
 -11   5  11        542.25        530.08        12.44 o
  -9   5  11         41.09         48.12         5.55 o
  -9   5  11        250.30        231.21        10.23 o
  -7   5  11          0.65          4.48         4.71 o
  -7   5  11          3.95         -3.97         5.31 o
  -7   5  11          4.60         -5.62        13.17 o
  -5   5  11          1.67         -0.24         3.63 o
  -5   5  11         10.14         13.84         3.13 o
  -3   5  11         52.52         54.56         5.02 o
  -3   5  11        319.97        310.47         7.13 o
  -3   5  11        408.98        378.96        18.44 o
  -1   5  11          1.49          0.81         2.93 o
  -1   5  11          9.11          0.21         2.67 o
  -1   5  11         78.32         81.57         9.81 o
   1   5  11          0.03         -2.61         3.85 o
   1   5  11          0.17         -0.72         2.85 o
   1   5  11          5.76          9.32        11.14 o
   3   5  11          5.65          4.83         2.73 o
   3   5  11          0.93          4.17         2.95 o
   3   5  11         50.74         47.10         8.05 o
   5   5  11        331.72        339.90         7.10 o
   5   5  11         54.45         45.07         3.53 o
   7   5  11        181.32        202.82         4.88 o
   7   5  11         29.76         34.18         2.69 o
   9   5  11         42.06         43.84         3.04 o
   9   5  11        256.25        268.13         8.05 o
 -14   6  11        315.82        346.97        14.25 o
 -14   6  11         51.84         59.30         3.81 o
 -12   6  11         34.45         40.91         3.42 o
 -12   6  11        209.85        218.44        10.59 o
 -10   6  11          2.53          1.43         2.10 o
 -10   6  11         15.40         11.81         4.34 o
  -8   6  11         51.25         49.29         6.52 o
  -8   6  11          8.41         10.87         5.45 o
  -6   6  11          0.86          4.36         4.18 o
  -6   6  11          9.27         28.71         6.79 o
  -6   6  11          0.14          4.05         5.31 o
  -4   6  11          7.47          1.93         2.75 o
  -4   6  11          1.23         -3.95         3.95 o
  -4   6  11         10.00         42.95        10.89 o
  -2   6  11          2.23          2.46         2.31 o
  -2   6  11         36.68         46.26        10.14 o
  -2   6  11          0.37          0.13         4.46 o
   0   6  11          0.78          4.30         2.33 o
   0   6  11         52.63         50.82         9.79 o
   0   6  11          0.13         -0.99         2.27 o
   2   6  11          0.16          0.33         2.41 o
   2   6  11          0.99         -2.17         2.54 o
 -30   0  12        227.75        232.18         6.36 o
 -30   0  12         37.38         34.77         4.10 o
 -28   0  12        259.63        275.32         6.81 o
 -28   0  12         42.62         41.50         6.30 o
 -26   0  12        224.64        252.33         8.02 o
 -26   0  12         36.87         41.35         6.69 o
 -24   0  12         17.82         18.53         2.60 o
 -24   0  12          2.93          6.28         2.85 o
 -22   0  12         60.47         70.29         6.33 o
 -22   0  12        368.40        382.78         8.11 o
 -20   0  12         50.40         42.57         3.93 o
 -20   0  12          8.27          7.06         3.64 o
 -18   0  12       4341.90       4404.63        60.09 o
 -18   0  12        712.72        721.46        15.34 o
 -16   0  12        382.93        345.48         7.86 o
 -16   0  12         62.86         51.47         4.63 o
 -14   0  12        410.40        397.37         8.49 o
 -14   0  12         67.37         66.93         4.95 o
 -12   0  12         33.44         31.37         3.34 o
 -12   0  12        203.69        205.75         6.28 o
 -10   0  12       4068.94       4197.82        54.84 o
 -10   0  12        667.91        641.20        11.73 o
  -8   0  12          7.75          5.24         2.77 o
  -8   0  12         47.22         21.62         3.55 o
  -6   0  12          4.76         -0.98         2.70 o
  -6   0  12         28.99         32.59         3.54 o
  -4   0  12        249.93        245.38         6.51 o
  -4   0  12       1522.57       1593.77        22.67 o
  -2   0  12         17.02         29.47         3.78 o
  -2   0  12          2.79          4.17         2.74 o
   0   0  12         30.62         39.42         3.19 o
   0   0  12        186.52        196.05         6.60 o
   2   0  12         71.26         69.54         6.15 o
   2   0  12        434.11        452.95        12.26 o
   4   0  12        320.71        326.49         7.14 o
   4   0  12       1953.78       2012.03        37.96 o
   6   0  12        222.72        233.51         8.51 o
   6   0  12         36.56         39.72         3.40 o
   8   0  12         13.07         11.29         2.46 o
   8   0  12         79.65         82.10         6.74 o
  10   0  12         51.43         45.73         3.66 o
  10   0  12        313.32        296.02         8.88 o
  12   0  12        189.37        164.83         4.65 o
  12   0  12       1153.67       1091.99        27.12 o
  14   0  12         79.45         83.49         3.85 o
  14   0  12        484.03        497.17        18.42 o
  16   0  12       1326.30       1333.23        29.84 o
  16   0  12        217.71        220.42         5.60 o
 -31   1  12         80.53         84.71         3.00 o
 -31   1  12         13.22         11.59         2.97 o
 -29   1  12          0.03          1.12         1.54 o
 -29   1  12          0.01          1.74         2.28 o
 -27   1  12        246.00        234.34         4.30 o
 -27   1  12         40.38         48.03         3.30 o
 -25   1  12        527.73        550.69         8.65 o
 -25   1  12         86.63         92.19         3.87 o
 -23   1  12         16.64         15.09         2.74 o
 -23   1  12        101.39        105.04         3.75 o
 -21   1  12       2321.14       2408.98        25.55 o
 -21   1  12        381.01        395.03         8.18 o
 -19   1  12         21.22         24.75         2.34 o
 -19   1  12          3.48          3.91         2.36 o
 -17   1  12        117.69        128.44         4.13 o
 -17   1  12        716.99        784.49        10.13 o
 -15   1  12        195.56        191.04         4.62 o
 -15   1  12       1191.36       1277.20        14.54 o
 -13   1  12         50.93         51.17         3.37 o
 -13   1  12        310.28        307.20         5.43 o
 -11   1  12         11.70          9.78         2.18 o
 -11   1  12         71.29         68.79         3.78 o
  -9   1  12       1834.67       1884.70        18.55 o
  -9   1  12        301.16        308.27         5.25 o
  -7   1  12         87.89         81.59         3.38 o
  -7   1  12        535.41        514.11         6.91 o
  -5   1  12          8.59          9.37         2.23 o
  -5   1  12          1.41         -0.64         2.00 o
  -3   1  12        280.14        271.18         4.91 o
  -3   1  12       1706.65       1770.98        19.99 o
  -1   1  12        117.26        106.08         3.56 o
  -1   1  12        714.33        725.32         9.81 o
   1   1  12         98.56         91.91         3.76 o
   1   1  12        600.45        574.49         9.02 o
   3   1  12          5.62         12.89         2.04 o
   3   1  12         34.21         48.06         3.30 o
   5   1  12        192.71        176.53         3.93 o
   5   1  12       1174.01       1131.98        16.55 o
   7   1  12        113.40        107.37         3.58 o
   7   1  12        690.86        699.47        12.33 o
   9   1  12         12.81         11.17         1.83 o
   9   1  12         78.06         71.61         4.02 o
  11   1  12         40.64         38.64         3.11 o
  11   1  12        247.58        264.47         6.87 o
  13   1  12         45.53         36.48         2.19 o
  13   1  12        277.40        232.14         5.93 o
  15   1  12          5.95          5.69         1.43 o
  15   1  12         36.26         44.00         3.73 o
 -30   2  12        117.14        113.04         3.37 o
 -30   2  12         19.23         13.48         1.97 o
 -28   2  12        220.53        226.26         4.39 o
 -28   2  12         36.20         38.28         3.55 o
 -26   2  12         23.70         21.15         2.04 o
 -26   2  12          3.89          6.97         2.38 o
 -24   2  12         31.87         36.32         2.92 o
 -24   2  12        194.18        220.64         4.81 o
 -22   2  12         24.11         22.40         2.28 o
 -22   2  12        146.90        150.19         4.19 o
 -20   2  12          0.10          2.70         2.28 o
 -20   2  12          0.02         -0.72         2.49 o
 -18   2  12         48.78         43.23         4.13 o
 -18   2  12        297.16        276.68         5.76 o
 -16   2  12         40.68         43.84         3.97 o
 -16   2  12        247.84        251.12         5.43 o
 -14   2  12         50.99         50.42         3.97 o
 -14   2  12          8.37         10.96         2.55 o
 -12   2  12         24.15         16.40         2.51 o
 -12   2  12        147.14        137.41         4.52 o
 -10   2  12       3240.69       3348.75        33.51 o
 -10   2  12        531.96        539.60         8.99 o
  -8   2  12       2982.92       3033.92        28.93 o
  -8   2  12        489.64        485.85         7.49 o
  -6   2  12        574.08        560.86         8.43 o
  -6   2  12         94.23         89.55         3.57 o
  -4   2  12          1.19         -0.62         2.10 o
  -4   2  12          7.23         10.46         2.71 o
  -2   2  12          0.29          5.49         2.65 o
  -2   2  12          1.77          3.13         3.97 o
   0   2  12        914.33        952.72        12.32 o
   0   2  12        150.09        139.57         4.27 o
   2   2  12        387.02        393.92         7.93 o
   2   2  12         63.53         62.53         3.62 o
   4   2  12       1506.00       1498.54        22.94 o
   4   2  12        247.21        236.22         4.87 o
   6   2  12         69.33         73.72         3.50 o
   6   2  12        422.35        423.00         8.00 o
   8   2  12        828.09        844.44        11.89 o
   8   2  12        135.93        142.72         3.85 o
  10   2  12         21.46         20.75         2.69 o
  10   2  12          3.52          0.31         1.74 o
  12   2  12         74.31         69.70         4.24 o
  12   2  12         12.20         11.46         1.56 o
  14   2  12         13.45         15.25         1.39 o
  14   2  12         81.95         98.96         4.72 o
 -27   3  12         30.49         38.19         3.20 o
 -27   3  12        185.77        194.83         4.17 o
 -25   3  12          0.28          2.61         1.79 o
 -25   3  12          0.05         -1.78         1.78 o
 -23   3  12          0.07         -1.44         2.11 o
 -23   3  12          0.41          5.61         1.90 o
 -21   3  12         35.94         34.28         2.83 o
 -21   3  12        218.94        209.58         5.11 o
 -19   3  12        577.39        572.30         8.35 o
 -19   3  12         94.78         90.43         3.81 o
 -17   3  12        144.50        139.74         4.99 o
 -17   3  12        880.29        929.11        12.02 o
 -15   3  12         49.27         46.34         3.72 o
 -15   3  12          8.09          3.72         2.62 o
 -13   3  12         88.32        105.18         5.12 o
 -13   3  12         14.50         17.53         2.84 o
 -11   3  12         53.84         48.43         3.69 o
 -11   3  12        328.01        326.55         7.26 o
  -9   3  12          0.08         -1.20         2.89 o
  -9   3  12          0.01          1.69         2.62 o
  -7   3  12        212.50        204.53         5.55 o
  -7   3  12         34.88         35.00         3.19 o
  -5   3  12          5.76          7.05         2.78 o
  -5   3  12         35.09         44.91         3.60 o
  -3   3  12          3.37         -0.24         3.04 o
  -3   3  12          0.55          0.06         2.49 o
  -1   3  12         70.77         69.52         4.83 o
  -1   3  12         11.62         12.46         2.46 o
   1   3  12         21.80         21.54         3.02 o
   1   3  12          3.58          3.16         2.29 o
   3   3  12          2.98          5.84         2.13 o
   3   3  12         18.17         18.20         2.69 o
   5   3  12        242.68        238.69         5.24 o
   5   3  12         39.84         37.30         2.96 o
   7   3  12         10.01          9.19         2.38 o
   7   3  12         60.95         55.49         3.94 o
   9   3  12          5.89          3.13         1.73 o
   9   3  12         35.91         32.98         2.96 o
  11   3  12         84.66         84.35         3.09 o
  11   3  12        515.78        530.18         8.70 o
  13   3  12          8.53          6.19         1.62 o
  13   3  12         51.98         45.72         3.16 o
 -26   4  12          0.00         -3.39         3.39 o
 -26   4  12          0.00          0.89         1.56 o
 -24   4  12          4.42          2.45         1.72 o
 -24   4  12         26.93          9.64         1.86 o
 -22   4  12         14.87         12.93         1.97 o
 -22   4  12          2.44          2.43         1.83 o
 -20   4  12         16.29         14.08         2.47 o
 -20   4  12         99.25        102.66         4.04 o
 -18   4  12        133.49        128.74         5.02 o
 -18   4  12        813.26        734.05        11.31 o
 -16   4  12         75.63         66.60         3.85 o
 -16   4  12        460.72        418.22         8.38 o
 -14   4  12          7.92         10.08         3.07 o
 -14   4  12          1.30          2.65         2.55 o
 -12   4  12         47.68         52.50         5.03 o
 -12   4  12          7.83         12.17         2.57 o
 -10   4  12          1.75          3.42         2.77 o
 -10   4  12         10.67          3.00         3.13 o
  -8   4  12        128.58        117.83         5.22 o
  -8   4  12         21.11         12.99         2.69 o
  -6   4  12          0.49         -2.50         2.74 o
  -6   4  12          2.96          6.45         2.98 o
  -4   4  12        274.71        279.18         6.95 o
  -4   4  12         45.09         32.47         3.95 o
  -2   4  12       1663.85       1732.55        21.84 o
  -2   4  12        273.12        249.57         6.85 o
   0   4  12        294.31        253.52         8.26 o
   0   4  12       1792.94       1722.10        25.51 o
   2   4  12          0.21          1.20         2.41 o
   2   4  12          0.03         -0.93         2.06 o
   4   4  12        178.31        152.15         4.10 o
   4   4  12       1086.26       1081.78        16.71 o
   6   4  12        276.59        290.28         5.81 o
   6   4  12         45.40         45.98         2.98 o
   8   4  12        219.66        249.43         5.53 o
   8   4  12         36.06         41.36         2.64 o
  10   4  12          1.98         -1.30         1.46 o
  10   4  12         12.07          7.92         1.77 o
 -21   5  12        145.47        183.21         5.76 o
 -21   5  12        886.23        912.95        20.27 o
 -19   5  12         20.24         29.78         3.14 o
 -19   5  12          3.32          8.96         2.68 o
 -17   5  12          0.24         -0.27         2.34 o
 -17   5  12          0.04         -0.06         1.90 o
 -15   5  12          5.01          6.50         2.07 o
 -15   5  12         30.53         36.41         4.25 o
 -13   5  12         97.15        125.57         5.73 o
 -13   5  12         15.95         23.53         2.58 o
 -11   5  12          4.32          5.54         2.17 o
 -11   5  12         26.32         32.94         3.93 o
  -9   5  12         21.13         26.05         3.46 o
  -9   5  12          3.47          9.81         2.61 o
  -7   5  12        397.17        377.58         8.83 o
  -7   5  12         65.20         56.89         4.69 o
  -5   5  12        635.39        615.74        12.14 o
  -5   5  12        104.30         91.57         5.37 o
  -3   5  12         39.86         42.55         3.50 o
  -3   5  12          6.54          8.95         2.64 o
  -1   5  12         27.51         19.66         2.40 o
  -1   5  12          4.52          1.22         2.51 o
   1   5  12        177.84        172.44         4.89 o
   1   5  12         29.19         29.76         4.25 o
   3   5  12         11.14         13.10         2.07 o
   3   5  12          1.83          5.06         2.02 o
   5   5  12          8.54         12.94         2.20 o
   5   5  12         52.00         67.82         3.39 o
 -12   6  12          4.92          4.37         2.86 o
 -12   6  12         29.99         24.40         3.29 o
 -10   6  12          0.03          0.38         2.67 o
 -10   6  12          0.19         -2.40         2.62 o
  -8   6  12         19.81         19.78         2.87 o
  -8   6  12        120.71        138.58         7.91 o
  -6   6  12          1.73          3.36         2.78 o
  -6   6  12          0.28          0.48         2.41 o
  -4   6  12         10.40          8.20         2.90 o
  -4   6  12          1.71         -2.23         2.48 o
  -2   6  12          3.17          0.28         2.14 o
  -2   6  12         19.29         14.70         3.24 o
 -31   1  13         28.13         46.25         3.72 o
 -29   1  13        201.74        204.08        10.81 o
 -27   1  13        414.06        428.41         6.95 o
 -25   1  13        363.23        381.30        10.35 o
 -23   1  13         53.82         56.82         4.77 o
 -21   1  13        298.61        314.16         7.29 o
 -19   1  13         78.37         73.38         5.67 o
 -17   1  13         34.59         45.59         4.09 o
 -15   1  13        417.69        461.20         7.48 o
 -13   1  13         21.80         34.10        17.32 o
 -11   1  13        676.05        687.80         8.85 o
  -9   1  13       1707.86       1840.55        19.23 o
  -7   1  13       1635.00       1687.47        18.79 o
  -5   1  13        185.83        208.97         5.34 o
  -3   1  13         18.29         41.48        14.04 o
  -1   1  13        218.43        232.82         6.42 o
   1   1  13          6.79         12.60         4.04 o
   3   1  13        427.11        457.39         8.71 o
   5   1  13       1726.11       1846.51        30.38 o
   7   1  13        238.30        259.46         7.71 o
   9   1  13        217.89        214.21         7.14 o
  11   1  13        112.18        125.71         6.65 o
  13   1  13        206.12        183.22         9.64 o
  15   1  13        169.39        164.57         6.07 o
 -30   2  13        576.73        609.48        14.48 o
 -30   2  13        598.96        624.69        21.30 o
 -28   2  13        388.63        386.39         9.25 o
 -26   2  13        888.16        940.54        15.88 o
 -24   2  13         49.39         48.65         4.80 o
 -22   2  13         63.53         56.14         4.00 o
 -20   2  13         71.88         73.91         4.22 o
 -18   2  13        770.52        783.81        11.51 o
 -16   2  13       2251.05       2291.29        23.24 o
 -14   2  13         19.12         16.81         4.30 o
 -12   2  13        796.17        790.97        10.30 o
 -10   2  13        749.86        762.42        11.96 o
  -8   2  13        699.19        652.90        12.14 o
  -6   2  13       2461.27       2589.48        31.23 o
  -4   2  13        130.73        135.10         5.11 o
  -2   2  13          9.57         10.38         4.63 o
   0   2  13       1125.05       1172.34        16.63 o
   2   2  13        735.57        750.01        14.41 o
   4   2  13         46.91         62.86         6.82 o
   6   2  13        210.07        205.20         6.03 o
   8   2  13        209.55        224.69         6.36 o
  10   2  13        462.21        483.67        10.93 o
  12   2  13         92.72         85.48         7.40 o
  14   2  13        230.12        246.01         7.29 o
 -27   3  13         18.17         31.86         5.49 o
 -25   3  13         30.38         20.09         8.27 o
 -23   3  13        166.46        182.11         7.50 o
 -21   3  13        590.23        561.38        10.42 o
 -19   3  13         92.13         93.90         5.34 o
 -17   3  13        343.38        341.00         6.84 o
 -15   3  13         73.64         85.59         6.49 o
 -13   3  13        502.96        500.28         9.31 o
 -11   3  13         78.07         61.16         5.06 o
  -9   3  13        615.97        657.57        10.31 o
  -7   3  13        324.84        352.45         7.35 o
  -5   3  13        303.91        300.12         7.26 o
  -3   3  13        819.99        764.15        17.27 o
  -1   3  13        144.05        149.50         7.50 o
   1   3  13        809.11        814.18        17.99 o
   3   3  13         51.30         72.05         4.80 o
   5   3  13        523.14        486.25        11.82 o
   7   3  13        176.45        205.58         6.23 o
   9   3  13          6.85         -0.53         5.35 o
  11   3  13          7.39         -1.08         9.39 o
 -24   4  13        560.54        678.85        23.95 o
 -22   4  13        133.69        162.07         6.81 o
 -20   4  13        101.64        109.48         6.99 o
 -18   4  13        164.43        181.14         6.83 o
 -16   4  13        149.65        148.16         5.76 o
 -14   4  13       1007.37       1024.13        35.88 o
 -12   4  13        424.05        412.61        14.00 o
 -10   4  13          9.65          9.36         5.03 o
  -8   4  13        821.63        869.00        22.59 o
  -6   4  13          9.36          1.01         5.61 o
  -4   4  13        469.24        449.97        12.72 o
  -2   4  13        182.73        187.60         9.66 o
   0   4  13         26.87         25.20         5.63 o
   2   4  13        502.38        541.27        12.21 o
   4   4  13        189.49        194.64         6.94 o
   6   4  13        327.65        347.75        13.35 o
   8   4  13        111.03        102.18         9.12 o
 -19   5  13         16.47          5.93         5.41 o
 -15   5  13         39.95         40.66         4.57 o
 -13   5  13         15.37         19.98         9.15 o
 -11   5  13         61.14         80.33         7.14 o
  -9   5  13         36.91         45.53         5.76 o
  -7   5  13         73.26         84.28         6.35 o
  -5   5  13         55.23         59.22         4.89 o
  -3   5  13          9.97         16.88         5.53 o
  -1   5  13        147.42        137.44         5.57 o
   1   5  13         23.07         42.65         8.00 o
   3   5  13         96.10         83.68         6.42 o
 -30   0  14        633.77        657.71        15.79 o
 -30   0  14        104.03         93.76         4.65 o
 -28   0  14       2189.96       2316.61        41.49 o
 -28   0  14        359.48        352.14        13.36 o
 -26   0  14          3.12         -1.02         3.16 o
 -26   0  14         19.01         17.07         2.91 o
 -24   0  14         61.04         72.47         4.77 o
 -24   0  14         10.02          7.04         4.44 o
 -22   0  14       2923.38       3002.30        41.80 o
 -22   0  14        479.87        490.11        13.73 o
 -20   0  14        768.40        821.29        13.74 o
 -20   0  14        126.13        131.83         6.39 o
 -18   0  14         38.11         45.01         4.34 o
 -18   0  14        232.15        242.01         6.55 o
 -16   0  14        151.83        153.45         5.66 o
 -16   0  14        924.96        942.40        15.34 o
 -14   0  14        616.59        607.71        12.14 o
 -14   0  14        101.21         94.34         5.16 o
 -12   0  14          0.57          2.30         2.51 o
 -12   0  14          3.49          2.86         2.79 o
 -10   0  14         20.43         21.63         2.93 o
 -10   0  14        124.48        144.01         5.71 o
  -8   0  14         17.59         11.96         2.60 o
  -8   0  14        107.16         95.46         5.10 o
  -6   0  14         36.47         44.21         4.06 o
  -6   0  14          5.99          9.46         2.50 o
  -4   0  14        270.43        284.39         7.76 o
  -4   0  14         44.39         39.53         3.81 o
  -2   0  14        146.54        147.42         5.99 o
  -2   0  14         24.06         26.68         2.82 o
   0   0  14          4.80          8.71         3.01 o
   0   0  14          0.79          1.38         3.25 o
   2   0  14         25.79         20.78         2.83 o
   2   0  14        157.11        159.80         6.81 o
   4   0  14          0.17          5.15         3.59 o
   4   0  14          0.03         -2.08         2.08 o
   6   0  14         25.18         29.65         2.65 o
   6   0  14        153.38        157.19         8.18 o
   8   0  14         22.93         19.87         2.51 o
   8   0  14        139.67        135.14         5.96 o
  10   0  14          1.55          1.35         2.00 o
  10   0  14          9.42          5.81         3.42 o
  12   0  14         22.09         17.09         3.86 o
  12   0  14          3.63          2.81         2.54 o
 -29   1  14        183.42        193.91         4.61 o
 -29   1  14         30.11         32.75         3.84 o
 -27   1  14         17.62         14.58         1.67 o
 -27   1  14          2.89         -1.95         1.95 o
 -25   1  14          5.91          5.18         1.76 o
 -25   1  14         36.02         33.18         2.43 o
 -23   1  14        494.51        478.70         7.10 o
 -23   1  14         81.17         82.12         4.66 o
 -21   1  14          0.25          0.87         1.87 o
 -21   1  14          0.04         -1.22         2.14 o
 -19   1  14        222.22        228.38         4.66 o
 -19   1  14         36.48         39.01         2.72 o
 -17   1  14         29.56         28.44         2.37 o
 -17   1  14        180.10        195.82         4.50 o
 -15   1  14         77.35         81.27         3.58 o
 -15   1  14         12.70          9.66         2.03 o
 -13   1  14          6.69          7.46         1.95 o
 -13   1  14         40.74         46.63         2.91 o
 -11   1  14         10.97          8.21         1.97 o
 -11   1  14         66.85         60.40         3.34 o
  -9   1  14        923.13        974.09        11.16 o
  -9   1  14        151.53        163.14         3.81 o
  -7   1  14        295.76        291.99         5.45 o
  -7   1  14         48.55         44.28         2.49 o
  -5   1  14          2.33          3.11         1.74 o
  -5   1  14         14.18         16.67         2.26 o
  -3   1  14        113.94        113.00         4.01 o
  -3   1  14         18.70         14.96         1.87 o
  -1   1  14          6.98          8.18         1.79 o
  -1   1  14         42.52         45.58         3.15 o
   1   1  14        701.22        735.07         9.93 o
   1   1  14        115.10        116.28         3.58 o
   3   1  14          1.99          0.13         1.58 o
   3   1  14         12.11          7.14         2.35 o
   5   1  14         71.08         72.92         2.95 o
   5   1  14        433.00        444.01         8.66 o
   7   1  14          1.46          2.76         2.16 o
   7   1  14          0.24         -0.38         1.51 o
   9   1  14          0.01         -0.90         1.31 o
   9   1  14          0.03          0.29         2.12 o
  11   1  14         42.86         43.76         2.57 o
  11   1  14        261.12        282.78         9.24 o
  13   1  14          1.22          3.09         1.23 o
  13   1  14          7.42         13.36         2.53 o
 -28   2  14          5.81          6.20         1.46 o
 -28   2  14          0.95          0.65         2.05 o
 -26   2  14          1.89          4.25         2.17 o
 -26   2  14         11.52         10.09         1.72 o
 -24   2  14        384.80        377.86         6.16 o
 -24   2  14         63.16         70.17         3.31 o
 -22   2  14        791.33        787.92        12.55 o
 -22   2  14        129.90        138.75         5.31 o
 -20   2  14         27.57         28.20         2.84 o
 -20   2  14        167.97        166.00         4.31 o
 -18   2  14          0.83          1.21         2.34 o
 -18   2  14          5.09          8.85         2.07 o
 -16   2  14        127.34        126.13         4.39 o
 -16   2  14        775.75        747.70         8.75 o
 -14   2  14         19.98         18.97         2.25 o
 -14   2  14          3.28          3.11         2.05 o
 -12   2  14         33.57         39.51         2.75 o
 -12   2  14          5.51          4.97         2.13 o
 -10   2  14          8.79          6.58         2.10 o
 -10   2  14         53.52         60.59         3.43 o
  -8   2  14         13.00         16.65         2.11 o
  -8   2  14         79.23         83.16         3.94 o
  -6   2  14         30.75         36.49         2.41 o
  -6   2  14        187.31        208.64         4.96 o
  -4   2  14        934.09        940.23        12.10 o
  -4   2  14        153.33        152.03         3.67 o
  -2   2  14        634.19        658.96         9.37 o
  -2   2  14        104.10        109.46         3.38 o
   0   2  14        289.94        293.44         5.01 o
   0   2  14       1766.35       1797.26        22.34 o
   2   2  14         25.51         25.42         2.06 o
   2   2  14        155.40        159.87         5.26 o
   4   2  14        255.89        245.54         6.72 o
   4   2  14         42.00         45.40         3.25 o
   6   2  14         19.59         18.12         1.81 o
   6   2  14        119.37        128.86         3.90 o
   8   2  14        576.69        581.74        10.92 o
   8   2  14         94.66         86.79         2.79 o
  10   2  14         43.82         37.82         2.15 o
  10   2  14        266.98        269.15         6.76 o
  12   2  14        170.47        174.52         7.85 o
  12   2  14         27.98         31.98         2.73 o
 -27   3  14         84.15         76.76         2.81 o
 -27   3  14         13.81          9.36         1.92 o
 -25   3  14          0.23          0.39         1.92 o
 -25   3  14          1.40          2.68         1.69 o
 -23   3  14         46.55         41.07         2.94 o
 -23   3  14          7.64          9.83         1.94 o
 -21   3  14          0.00          1.03         1.81 o
 -21   3  14          0.02         -1.84         2.02 o
 -19   3  14          6.01          7.94         3.18 o
 -19   3  14          0.99          3.79         2.79 o
 -17   3  14        125.15        126.00         4.77 o
 -17   3  14         20.54         26.77         2.81 o
 -15   3  14       1039.78        970.99        14.13 o
 -15   3  14        170.68        157.13         5.01 o
 -13   3  14         50.14         54.39         3.73 o
 -13   3  14        305.46        320.26         6.34 o
 -11   3  14         17.89         16.13         2.44 o
 -11   3  14        109.00        110.96         4.75 o
  -9   3  14        175.72        168.21         4.40 o
  -9   3  14       1070.48       1043.73        13.09 o
  -7   3  14         11.78          4.75         2.39 o
  -7   3  14         71.78         61.88         3.81 o
  -5   3  14        659.34        630.75        10.10 o
  -5   3  14        108.23         99.76         4.03 o
  -3   3  14        982.55       1000.97        16.10 o
  -3   3  14        161.28        160.10         4.76 o
  -1   3  14        315.33        321.65         7.29 o
  -1   3  14         51.76         57.33         4.53 o
   1   3  14         62.07         55.24         3.34 o
   1   3  14        378.12        379.42         9.85 o
   3   3  14        137.40        127.02         4.10 o
   3   3  14         22.55         19.22         1.97 o
   5   3  14        106.04        111.52         3.46 o
   5   3  14        646.02        673.94        10.00 o
   7   3  14         21.39         19.44         1.92 o
   7   3  14        130.34        130.19         4.14 o
   9   3  14         49.55         48.00         3.57 o
   9   3  14          8.13         10.14         1.44 o
 -24   4  14          0.11          4.52         1.90 o
 -24   4  14          0.02          2.04         1.71 o
 -22   4  14          6.37          5.22         2.03 o
 -22   4  14         38.78         44.15         3.51 o
 -20   4  14          4.78         -0.02         1.87 o
 -20   4  14         29.12         25.43         3.08 o
 -18   4  14         35.35         37.26         3.14 o
 -18   4  14          5.80          3.35         2.14 o
 -16   4  14        287.84        311.40         7.34 o
 -16   4  14         47.25         52.95         3.58 o
 -14   4  14       1288.23       1318.62        21.92 o
 -14   4  14        211.46        223.23         5.56 o
 -12   4  14         31.00         32.24         3.09 o
 -12   4  14        188.84        170.06         5.71 o
 -10   4  14         56.98         67.29         4.58 o
 -10   4  14        347.10        359.07         8.34 o
  -8   4  14        107.63         91.54         4.75 o
  -8   4  14        655.70        602.97        10.75 o
  -6   4  14          7.18          8.47         2.47 o
  -6   4  14         43.77         40.41         3.55 o
  -4   4  14         19.10         15.66         2.56 o
  -4   4  14        116.35        125.24         4.76 o
  -2   4  14        196.38        217.20         5.59 o
  -2   4  14         32.24         36.95         3.31 o
   0   4  14        121.60        118.47         4.33 o
   0   4  14        740.78        743.51        12.02 o
   2   4  14         60.49         48.82         3.57 o
   2   4  14          9.93          2.30         2.74 o
   4   4  14          4.19          4.97         2.06 o
   4   4  14          0.69          1.45         1.87 o
   6   4  14        171.89        163.54         4.97 o
   6   4  14         28.22         43.70         4.03 o
 -17   5  14         16.53         12.45         1.79 o
 -17   5  14        100.72        102.60         5.52 o
 -15   5  14          0.91          2.89         1.89 o
 -15   5  14          5.56          3.67         2.78 o
 -13   5  14         14.54          7.59         2.27 o
 -13   5  14         88.57        101.42         5.21 o
 -11   5  14         42.83         47.59         4.66 o
 -11   5  14          7.03          6.43         2.35 o
  -9   5  14         70.20         72.18         4.51 o
  -9   5  14        427.66        420.57        10.08 o
  -7   5  14         68.43         76.91         5.46 o
  -7   5  14         11.23         12.74         2.44 o
  -5   5  14          1.04          2.17         2.39 o
  -5   5  14          6.37          1.92         2.59 o
  -3   5  14         43.23         62.22         3.68 o
  -3   5  14          7.10          3.36         2.83 o
  -1   5  14         29.98         33.00         3.64 o
  -1   5  14        182.65        199.89         5.78 o
   1   5  14         24.72         31.34         3.59 o
   1   5  14        150.62        151.46         4.51 o
 -29   1  15        120.65        116.60         4.85 o
 -29   1  15         19.80         23.46         4.19 o
 -27   1  15          0.00          0.91         1.61 o
 -27   1  15          0.00         -2.00         2.00 o
 -25   1  15         68.49         70.44         3.11 o
 -25   1  15        417.24        436.43         6.24 o
 -23   1  15        142.48        140.32         3.74 o
 -23   1  15         23.39         17.29         2.48 o
 -21   1  15        254.59        246.94         4.53 o
 -21   1  15         41.79         39.35         2.90 o
 -19   1  15          0.09         -0.92         1.82 o
 -19   1  15          0.01         -1.79         1.79 o
 -17   1  15         45.07         34.54         2.40 o
 -17   1  15        274.56        253.25         4.84 o
 -15   1  15          0.03         -1.82         1.98 o
 -15   1  15          0.19          0.23         1.85 o
 -13   1  15          3.88          1.00         1.91 o
 -13   1  15         23.62         26.28         2.12 o
 -11   1  15         42.48         52.15         3.31 o
 -11   1  15          6.97          6.45         1.85 o
  -9   1  15          5.15          4.47         1.66 o
  -9   1  15         31.37         25.92         2.14 o
  -7   1  15         32.42         38.16         2.66 o
  -7   1  15        197.48        196.45         4.51 o
  -5   1  15         45.98         40.74         2.61 o
  -5   1  15        280.10        276.33         5.39 o
  -3   1  15         16.36         17.04         1.84 o
  -3   1  15         99.68         98.50         3.92 o
  -1   1  15         23.12         24.54         2.00 o
  -1   1  15        140.87        134.83         3.77 o
   1   1  15         17.46         16.39         1.75 o
   1   1  15        106.39        102.67         3.97 o
   3   1  15          3.26          1.32         1.64 o
   3   1  15         19.85         16.64         2.47 o
   5   1  15        118.86        119.67         3.16 o
   5   1  15        724.08        770.77        12.61 o
   7   1  15          2.97          1.35         1.79 o
   7   1  15          0.49          3.04         1.40 o
   9   1  15        342.93        383.39         8.74 o
   9   1  15         56.29         52.62         2.41 o
  11   1  15         25.13         29.22         2.21 o
  11   1  15        153.07        169.51         7.81 o
 -28   2  15          4.69          5.63         1.98 o
 -28   2  15         28.59         24.20         3.26 o
 -26   2  15         19.38         17.79         1.72 o
 -26   2  15          3.18          4.07         2.10 o
 -24   2  15          0.99          0.32         1.65 o
 -24   2  15          6.05          5.00         1.65 o
 -22   2  15        126.32        131.60         4.50 o
 -22   2  15        769.57        791.26        10.00 o
 -20   2  15          1.10          3.50         2.20 o
 -20   2  15          0.18          0.33         2.13 o
 -18   2  15          5.77          6.02         2.20 o
 -18   2  15         35.17         33.34         2.49 o
 -16   2  15        200.50        216.91         4.81 o
 -16   2  15       1221.43       1292.50        13.84 o
 -14   2  15        128.39        151.92         4.11 o
 -14   2  15         21.08         24.34         2.15 o
 -12   2  15        167.65        155.12         4.21 o
 -12   2  15         27.52         20.48         2.16 o
 -10   2  15        185.62        190.87         4.37 o
 -10   2  15       1130.78       1162.92        13.53 o
  -8   2  15        102.76         98.89         3.86 o
  -8   2  15         16.87         16.66         1.97 o
  -6   2  15          4.71          4.02         1.82 o
  -6   2  15         28.68         25.37         2.40 o
  -4   2  15        242.59        240.28         4.71 o
  -4   2  15         39.82         40.03         2.47 o
  -2   2  15        139.87        137.72         3.43 o
  -2   2  15        852.07        829.12        11.43 o
   0   2  15         39.71         42.00         2.50 o
   0   2  15        241.91        247.84         6.10 o
   2   2  15         38.20         35.26         2.79 o
   2   2  15        232.69        218.18         9.53 o
   4   2  15         97.74         95.16         2.95 o
   4   2  15        595.46        591.22         9.15 o
   6   2  15         16.56         12.05         1.41 o
   6   2  15        100.87        102.36         3.71 o
   8   2  15          6.48          5.40         1.30 o
   8   2  15         39.47         34.44         3.41 o
 -25   3  15          2.46          0.95         1.67 o
 -25   3  15         14.98         18.09         1.92 o
 -23   3  15         10.70          8.89         2.28 o
 -23   3  15          1.76         -1.64         1.64 o
 -21   3  15         25.07         17.45         2.07 o
 -21   3  15          4.12          3.10         1.67 o
 -19   3  15        268.65        269.46         5.69 o
 -19   3  15       1636.63       1629.41        23.30 o
 -17   3  15        367.03        358.42         7.19 o
 -17   3  15       2235.98       2198.45        28.55 o
 -15   3  15        320.95        348.92         7.58 o
 -15   3  15         52.68         57.35         5.06 o
 -13   3  15          2.04          6.03         2.79 o
 -13   3  15          0.33          1.04         2.04 o
 -11   3  15         21.59         20.56         2.13 o
 -11   3  15        131.50        117.81         4.90 o
  -9   3  15          0.54         -0.06         2.74 o
  -9   3  15          0.09         -1.36         2.48 o
  -7   3  15        582.26        557.22         8.55 o
  -7   3  15         95.58         83.91         4.64 o
  -5   3  15          0.03          0.54         2.53 o
  -5   3  15          0.20          1.82         2.33 o
  -3   3  15        667.73        649.02        15.63 o
  -3   3  15        109.61        106.25         4.84 o
  -1   3  15        136.26        137.80         4.24 o
  -1   3  15        830.11        861.34        13.89 o
   1   3  15          0.17          1.99         1.75 o
   1   3  15          1.05          0.29         1.87 o
   3   3  15          0.00          1.39         1.69 o
   3   3  15          0.00          1.13         1.67 o
   5   3  15          0.53          0.70         1.52 o
   5   3  15          3.25          4.32         1.85 o
   7   3  15         41.87         42.49         3.63 o
   7   3  15          6.87          8.01         1.54 o
 -22   4  15         14.40         10.18         1.90 o
 -22   4  15         87.74         91.90         4.74 o
 -20   4  15          5.24          6.07         1.74 o
 -20   4  15         31.94         25.16         3.77 o
 -18   4  15          9.42          6.16         2.02 o
 -18   4  15         57.37         56.18         3.97 o
 -16   4  15          5.29          3.83         1.90 o
 -16   4  15         32.21         24.24         2.83 o
 -14   4  15          0.84          0.40         2.01 o
 -14   4  15          5.11         -0.11         2.35 o
 -12   4  15         26.90         26.10         2.94 o
 -12   4  15          4.42          2.37         2.35 o
 -10   4  15        130.77        119.46         4.99 o
 -10   4  15         21.47         17.88         2.49 o
  -8   4  15        215.90        207.68         5.78 o
  -8   4  15         35.44         34.61         3.47 o
  -6   4  15         15.75         16.75         2.51 o
  -6   4  15         95.96         96.06         4.47 o
  -4   4  15        415.94        395.71         7.53 o
  -4   4  15         68.28         61.31         3.75 o
  -2   4  15          0.65          1.39         2.02 o
  -2   4  15          3.94          6.49         2.10 o
   0   4  15         18.52         26.53         2.51 o
   0   4  15          3.04         -0.53         2.08 o
   2   4  15         43.79         42.28         3.66 o
   2   4  15        266.76        265.26         5.70 o
   4   4  15          4.88          2.40         1.72 o
   4   4  15          0.80          0.82         1.67 o
 -15   5  15         33.58         34.55         4.21 o
 -15   5  15          5.51          6.21         2.03 o
 -13   5  15         29.62         17.32         3.83 o
 -13   5  15        180.43        171.66         6.43 o
 -11   5  15          0.25          9.61         3.40 o
 -11   5  15          0.04          0.33         2.33 o
  -9   5  15         24.94         17.26         2.72 o
  -9   5  15        151.94        131.77         5.63 o
  -7   5  15          0.83          4.82         2.49 o
  -7   5  15          5.04          2.59         2.59 o
  -5   5  15         36.98         49.63         4.05 o
  -5   5  15          6.07          4.74         2.65 o
 -24   0  16       2591.45       2740.97        48.07 o
 -22   0  16        354.27        397.58         8.62 o
 -18   0  16       1309.84       1387.56        26.47 o
 -16   0  16        367.72        402.11        13.12 o
 -14   0  16       2208.65       2310.48        44.28 o
 -12   0  16         44.64         34.20         7.28 o
 -10   0  16       1839.57       1825.74        44.45 o
  -8   0  16         80.58         76.74         9.31 o
  -6   0  16       1207.95       1197.29        30.59 o
  -4   0  16       2217.17       2286.80        72.81 o
  -2   0  16       1759.74       1836.13        34.77 o
   0   0  16        259.64        307.11        11.56 o
   2   0  16       1924.12       2044.82        37.95 o
   4   0  16       1479.84       1590.46        29.87 o
   6   0  16        143.76        155.46        12.80 o
   8   0  16        100.50        136.06        13.02 o
 -27   1  16        150.73        130.17         5.67 o
 -25   1  16         11.06         -1.69         3.70 o
 -23   1  16         62.81         76.51         5.75 o
 -21   1  16        172.72        181.81         5.90 o
 -19   1  16         53.34         63.31         5.04 o
 -17   1  16        533.46        549.70         8.50 o
 -15   1  16         89.07         87.81         4.17 o
 -13   1  16         23.27         15.90         3.97 o
 -11   1  16        135.52        135.64         5.08 o
  -9   1  16         85.99         80.27         5.41 o
  -7   1  16        123.45        104.23         5.11 o
  -5   1  16         29.54         24.87         3.96 o
  -3   1  16        296.51        312.32         5.89 o
  -1   1  16         18.40         16.26         7.55 o
   1   1  16       1033.51       1059.89        18.05 o
   3   1  16         91.43         85.04         5.28 o
   5   1  16         67.34         65.40         5.56 o
   7   1  16        183.15        175.09         5.59 o
 -26   2  16         30.65         69.46        10.28 o
 -26   2  16        197.65        164.33        10.45 o
 -24   2  16        104.60        106.33         6.17 o
 -22   2  16         74.88         80.49         4.24 o
 -20   2  16        277.16        286.26         5.52 o
 -18   2  16        107.12        107.78         5.14 o
 -16   2  16         14.59         14.07         5.88 o
 -14   2  16        742.40        732.09        12.57 o
 -12   2  16        875.69        878.42        12.09 o
 -10   2  16        426.03        402.64         6.81 o
  -8   2  16        221.29        233.46         6.54 o
  -6   2  16        509.45        483.83         7.92 o
  -4   2  16         52.05         56.59         6.75 o
  -2   2  16        410.96        407.46        19.51 o
   0   2  16        181.30        201.57         7.02 o
   2   2  16         21.61         29.47         6.14 o
   4   2  16        623.17        690.79        27.12 o
   6   2  16         66.46         84.19         8.99 o
   6   2  16         97.11         92.41         7.66 o
 -23   3  16         49.03         39.15         7.41 o
 -21   3  16        386.89        425.37        10.39 o
 -19   3  16        460.82        453.36         9.66 o
 -17   3  16         56.68         58.93         5.51 o
 -15   3  16        252.07        236.47         6.46 o
 -13   3  16        309.12        310.03         6.88 o
 -11   3  16         69.80         66.97         4.50 o
  -9   3  16         12.35         22.80         4.28 o
  -7   3  16        287.30        288.13         6.39 o
  -5   3  16        784.87        733.08        15.62 o
  -3   3  16         91.37        101.39         6.72 o
  -1   3  16        384.52        378.44         9.91 o
   1   3  16         87.71        102.18         5.08 o
   3   3  16        297.75        318.12         9.34 o
   5   3  16         60.35         61.87         3.34 o
   5   3  16          9.91          9.08         1.38 o
 -20   4  16         28.99         27.26         4.39 o
 -18   4  16        133.28        127.38        11.56 o
 -16   4  16         33.18         34.94         5.86 o
 -14   4  16         32.97         26.88         4.74 o
 -12   4  16         21.56         17.83        10.08 o
  -6   4  16          5.92         11.15         6.39 o
  -4   4  16        121.82        106.36         6.14 o
   0   4  16        103.36        111.55         4.25 o
 -27   1  17          1.32          4.35         1.97 o
 -27   1  17          8.07          4.10         1.33 o
 -25   1  17         66.03         60.74         2.53 o
 -25   1  17         10.84          6.18         1.38 o
 -23   1  17        177.98        192.10         3.74 o
 -23   1  17         29.22         30.72         2.70 o
 -21   1  17       1246.70       1267.86        14.01 o
 -21   1  17        204.64        206.13         4.64 o
 -19   1  17          4.81          0.75         1.72 o
 -19   1  17         29.32         21.39         1.93 o
 -17   1  17         23.68         18.99         2.40 o
 -17   1  17        144.29        150.76         5.17 o
 -15   1  17          0.28          1.28         1.61 o
 -15   1  17          1.73          1.39         1.81 o
 -13   1  17          0.85          0.76         1.53 o
 -13   1  17          5.16          2.78         1.82 o
 -11   1  17         11.42          9.83         1.78 o
 -11   1  17         69.58         55.41         3.19 o
  -9   1  17        538.53        544.90         7.71 o
  -9   1  17         88.40         87.73         3.11 o
  -7   1  17        912.25        924.86        11.58 o
  -7   1  17        149.74        154.41         3.76 o
  -5   1  17         10.20          9.29         1.90 o
  -5   1  17         62.16         67.74         3.55 o
  -3   1  17        104.48        103.94         2.88 o
  -3   1  17        636.47        654.65         8.66 o
  -1   1  17        319.12        302.78         5.41 o
  -1   1  17         52.38         48.38         2.48 o
   1   1  17          0.44          1.74         1.19 o
   1   1  17          2.68          1.53         1.86 o
   3   1  17         65.81         81.50         3.19 o
   3   1  17         10.80         11.54         1.30 o
   5   1  17          0.00         -0.01         1.35 o
   5   1  17          0.01         -0.76         1.68 o
 -24   2  17        333.98        315.58         5.21 o
 -24   2  17         54.82         53.82         2.55 o
 -22   2  17          0.75         -0.54         1.45 o
 -22   2  17          4.56          1.13         1.61 o
 -20   2  17        213.40        215.99         4.39 o
 -20   2  17         35.03         31.02         3.17 o
 -18   2  17         27.36         26.36         2.31 o
 -18   2  17        166.69        153.67         3.79 o
 -16   2  17         19.53         21.54         2.03 o
 -16   2  17          3.21          3.68         1.66 o
 -14   2  17          9.96          8.58         1.67 o
 -14   2  17         60.66         67.63         3.30 o
 -12   2  17         64.27         60.01         3.24 o
 -12   2  17         10.55         12.77         1.75 o
 -10   2  17        202.04        203.77         4.15 o
 -10   2  17       1230.85       1235.27        14.71 o
  -8   2  17          0.33          1.09         1.65 o
  -8   2  17          2.01          1.60         1.73 o
  -6   2  17          0.04         -1.51         1.51 o
  -6   2  17          0.23         -0.86         1.78 o
  -4   2  17         32.90         31.66         2.12 o
  -4   2  17        200.40        205.28         4.46 o
  -2   2  17         92.28         92.16         2.90 o
  -2   2  17        562.20        557.18         9.51 o
   0   2  17         41.37         48.52         3.07 o
   0   2  17          6.79          4.68         1.40 o
   2   2  17          0.27          1.03         1.31 o
   2   2  17          1.64         -0.85         1.54 o
   4   2  17         23.25         22.23         1.93 o
   4   2  17        141.63        152.58         4.42 o
 -23   3  17        128.33        119.05         3.72 o
 -23   3  17         21.07         18.76         1.90 o
 -21   3  17          0.11          2.25         2.13 o
 -21   3  17          0.02         -0.05         1.66 o
 -19   3  17        846.56        793.51        10.96 o
 -19   3  17        138.96        134.23         3.60 o
 -17   3  17         57.51         57.90         2.99 o
 -17   3  17        350.36        328.20         6.87 o
 -15   3  17         40.50         40.58         2.84 o
 -15   3  17          6.65          8.11         1.83 o
 -13   3  17        112.24        105.78         3.70 o
 -13   3  17         18.42         17.23         2.08 o
 -11   3  17         16.80          9.59         1.76 o
 -11   3  17        102.34         82.59         3.56 o
  -9   3  17        318.22        281.36         5.48 o
  -9   3  17         52.23         46.30         2.93 o
  -7   3  17        804.25        833.34        11.78 o
  -7   3  17        132.02        124.75         3.39 o
  -5   3  17         71.77         79.38         3.49 o
  -5   3  17        437.24        462.74         8.14 o
  -3   3  17         65.27         59.11         3.10 o
  -3   3  17         10.71          8.33         1.95 o
  -1   3  17        136.42        132.15         3.55 o
  -1   3  17         22.39         18.82         1.91 o
   1   3  17         53.78         47.17         2.72 o
   1   3  17        327.62        338.79         7.07 o
 -16   4  17          7.29          9.06         2.20 o
 -16   4  17         44.39         44.31         3.91 o
 -14   4  17         21.86          6.10         2.93 o
 -14   4  17        133.19        137.62         4.76 o
 -12   4  17         10.74         15.34         2.94 o
 -12   4  17          1.76          0.40         3.01 o
 -10   4  17          3.62          6.64         2.44 o
 -10   4  17          0.59          0.57         2.34 o
  -8   4  17        373.20        363.04         8.21 o
  -8   4  17         61.26         68.07         9.01 o
  -6   4  17         11.61         10.45         2.72 o
  -6   4  17         70.71         61.35         3.98 o
  -4   4  17         34.15         37.57         2.78 o
  -4   4  17          5.61          1.47         2.67 o
 -26   0  18          1.00          0.51         1.61 o
 -26   0  18          0.16          3.65         2.15 o
 -24   0  18         22.74         20.80         4.87 o
 -24   0  18        138.53        132.15         7.87 o
 -24   0  18        242.46        216.41         8.86 o
 -22   0  18         59.32         65.16         6.97 o
 -22   0  18        376.33        408.57        16.10 o
 -20   0  18       1027.96       1061.14        20.30 o
 -20   0  18        164.59        171.99         9.28 o
 -18   0  18         64.60         76.19         9.64 o
 -18   0  18        141.34        131.62         6.12 o
 -16   0  18        172.70        191.49         8.62 o
 -14   0  18         12.11         13.04         5.39 o
 -12   0  18        223.91        200.06         8.29 o
 -10   0  18        302.03        289.16         9.25 o
  -8   0  18          4.18          7.98         5.28 o
  -6   0  18         89.09         88.57         6.86 o
  -4   0  18        478.13        503.45        14.27 o
  -2   0  18        153.86        163.98         9.04 o
   0   0  18        150.57        162.06        11.19 o
   0   0  18         91.26         80.19         7.33 o
   2   0  18        103.93        104.26         7.13 o
   2   0  18        633.17        620.05        20.31 o
 -25   1  18         15.09         23.35         5.79 o
 -25   1  18          1.11          1.63         2.26 o
 -25   1  18          6.79         18.06         5.44 o
 -23   1  18         37.93         33.94         6.34 o
 -21   1  18          2.45          6.08         2.96 o
 -21   1  18         27.03         23.69         9.23 o
 -19   1  18        156.45        160.36         5.56 o
 -17   1  18         46.63         50.03         4.49 o
 -15   1  18         68.56         78.35         5.16 o
 -13   1  18         94.12         90.53         4.61 o
 -11   1  18         46.52         47.36         3.95 o
  -9   1  18         59.39         57.48         4.14 o
  -7   1  18         12.13         14.82         3.89 o
  -5   1  18        168.01        176.29         6.73 o
  -3   1  18        755.09        799.76        14.82 o
  -3   1  18        749.61        739.88        24.02 o
  -1   1  18         73.68         53.83         7.09 o
   3   1  18         50.61         50.23         3.47 o
   3   1  18          8.31          2.34         2.91 o
   3   1  18         51.72         40.07         8.38 o
 -24   2  18          6.11          6.79         1.99 o
 -24   2  18         37.20         41.64         6.33 o
 -22   2  18        110.27         68.97         6.45 o
 -22   2  18         18.00         18.16         4.36 o
 -20   2  18        117.35        109.28         6.58 o
 -18   2  18         95.52         98.03         6.73 o
 -16   2  18        108.05        107.73         4.90 o
 -14   2  18          1.46          4.29         4.34 o
 -12   2  18         26.03         40.23         4.57 o
 -10   2  18         10.51         16.22         4.49 o
  -8   2  18          0.94         -1.39         5.14 o
  -6   2  18        241.74        239.13         8.32 o
  -4   2  18         15.99         12.63         6.84 o
  -2   2  18         30.90         44.37         8.63 o
   0   2  18          3.60          1.05         5.09 o
 -19   3  18        272.65        222.92        11.57 o
 -17   3  18        529.44        531.38        11.83 o
 -15   3  18        340.82        304.57         7.47 o
 -13   3  18         44.84         37.60         5.54 o
 -11   3  18        395.33        328.34        15.46 o
  -9   3  18          7.54          4.20         6.41 o
  -7   3  18        359.16        353.09         9.07 o
  -5   3  18        309.28        182.39        10.18 o
  -3   3  18        348.11        350.18        10.62 o
 -23   1  19         13.77         10.84         1.44 o
 -23   1  19          2.26          1.99         1.16 o
 -21   1  19         17.32         18.56         1.89 o
 -21   1  19        105.52        109.05         3.00 o
 -19   1  19        112.67        113.90         6.16 o
 -19   1  19         18.34         15.46         1.65 o
 -19   1  19        111.70         99.11         4.05 o
 -17   1  19         24.03         26.55         2.05 o
 -17   1  19        146.39        146.69         3.84 o
 -15   1  19          0.30          0.96         1.13 o
 -15   1  19          1.81          5.80         1.62 o
 -13   1  19         22.67         19.39         2.26 o
 -13   1  19        138.10        147.25         3.58 o
 -11   1  19          7.64          7.51         1.36 o
 -11   1  19         46.57         53.57         3.40 o
 -11   1  19         69.24         76.75         7.83 o
  -9   1  19          4.85          5.19         1.35 o
  -9   1  19         29.53         30.95         2.00 o
  -7   1  19        312.72        313.36         4.92 o
  -7   1  19         51.33         46.25         2.32 o
  -5   1  19          5.90          6.53         1.66 o
  -5   1  19          0.97          0.60         1.72 o
  -3   1  19         43.23         46.31         2.81 o
  -3   1  19          7.10          6.83         1.22 o
  -1   1  19          2.00          2.13         1.27 o
  -1   1  19         12.19         12.82         1.94 o
 -20   2  19        123.31        124.07         3.73 o
 -20   2  19        774.87        758.30        25.75 o
 -18   2  19        353.75        348.22         7.83 o
 -18   2  19         58.07         58.75         3.02 o
 -16   2  19          0.36         -0.22         1.41 o
 -16   2  19          2.21          4.41         1.62 o
 -14   2  19         40.73         43.73         3.06 o
 -14   2  19        248.15        265.48         5.69 o
 -12   2  19         39.27         42.21         3.07 o
 -12   2  19        239.26        231.80         5.29 o
 -12   2  19        278.54        286.33        15.36 o
 -10   2  19        104.60         99.17         2.84 o
 -10   2  19        637.23        636.94         9.14 o
  -8   2  19          6.45          8.05         1.92 o
  -8   2  19          1.06          0.68         1.48 o
  -6   2  19         12.38         11.93         1.84 o
  -6   2  19         75.43         85.87         4.71 o
  -4   2  19        144.24        139.56         3.37 o
  -4   2  19         23.68         28.31         2.97 o
 -13   3  19          3.96          2.32         1.80 o
 -13   3  19         24.10         27.49         2.94 o
 -11   3  19         36.86         31.66         3.57 o
 -11   3  19        228.53        217.94        13.83 o
 -11   3  19        224.57        191.93         6.44 o
  -9   3  19          7.29          2.11         1.99 o
  -9   3  19         44.40         27.33         2.81 o
 -20   0  20        791.75        760.97        23.23 o
 -20   0  20        129.96        124.14         4.08 o
 -18   0  20          2.41          0.97         2.12 o
 -18   0  20         14.69          9.19         2.05 o
 -16   0  20          9.70          8.54         1.88 o
 -16   0  20          1.59          3.55         1.81 o
 -14   0  20        164.05        166.04         4.99 o
 -14   0  20         26.93         27.88         2.51 o
 -12   0  20         10.77          6.38         1.78 o
 -12   0  20         65.59         59.04         3.33 o
 -10   0  20         71.41         73.76         3.49 o
 -10   0  20        435.01        423.91         9.13 o
  -8   0  20         80.38         80.59         3.42 o
  -8   0  20        489.67        475.27        10.09 o
  -6   0  20         15.70         13.19         2.00 o
  -6   0  20         95.67         91.51         4.04 o
  -4   0  20          4.61          4.47         2.63 o
  -4   0  20          0.76         -2.17         2.17 o
 -19   1  20         17.03         22.96         1.90 o
 -19   1  20        103.77        104.34         3.33 o
 -17   1  20         14.63         12.00         1.40 o
 -17   1  20          2.40          3.86         1.33 o
 -15   1  20          8.53          7.89         1.20 o
 -15   1  20         51.95         51.35         2.37 o
 -13   1  20        198.85        195.40         3.37 o
 -13   1  20         32.64         31.54         1.83 o
 -11   1  20          1.29          1.72         1.09 o
 -11   1  20          7.87          6.33         1.37 o
  -9   1  20        250.69        244.94         4.94 o
  -9   1  20         41.15         40.40         2.28 o
  -7   1  20         94.65         94.50         3.30 o
  -7   1  20         15.54         13.88         1.37 o
  -5   1  20        833.14        890.23        21.22 o
  -5   1  20        136.76        145.90         5.02 o
 -14   2  20          2.55         -0.27         1.29 o
 -14   2  20         15.56          1.88         1.47 o
 -12   2  20          1.92          5.39         1.27 o
 -12   2  20         11.70          9.27         1.53 o
 -10   2  20         69.27         58.09         2.63 o
 -10   2  20        422.02        418.62         6.73 o
                                                
